# Supplementary material for: Technical efficiency of national HIV/AIDS spending in 78 countries between 2010 and 2018: A data envelopment analysis
Source: PLOS Glob Public Health. 2022 Aug 1;2(8):e0000463. doi: 10.1371/journal.pgph.0000463 (PMC10022340; doi:10.1371/journal.pgph.0000463)
Supplement: S1 Data — (XLSX) [file pgph.0000463.s002.xlsx]

## Sheet: DEA_databook
Country	Year	Country code	World Bank Group	WHO Region	Domestic private expenditures	Domestic public expenditures	Total international expenditures	Total	Pregnant women who received ARV for PMTCT	PLHIV receiving ART	Twelve month retention on ART	Number PLHIV	HIV prevalence (%)	Population size	Pop per km2	Population rural (%)	GNI per capita (US $ current)	CHE per capita (US $ current)	CHE as a percentage of GDP	Out of pocket payments (% CHE)	External health spending (% CHE)	Voice and Accountabiilty	Political Stability	Government Effectiveness	Regulatory Quality	Rule of Law	Control of Corruption	Human Development Index (HDI)	Vulnerable employment (% of total employment)	Prevalence HIV/AIDS-DS-TB per 100k	Nurse per 10k	Doctors per 10k	Pharmacists per 10k	Hospital Beds per 10k	Total density per 100 000 population: Health posts	Total density per 100 000 population: Health centres	Total density per 100 000 population: District/rural hospitals	Total density per 100 000 population: Provincial hospitals	Total density per 100 000 population: Specialized hospitals	Total density per 100 000 population: Hospitals	Total HIV/AIDS Spending (thousands of 2019 USD)	Government Spending (thousands of 2019 USD)	Development Assistance for Health (thousands of 2019 USD)	HIV/AIDS Spending on Care and Treatment (thousands of 2019 USD)	Government Spending per Prevalent Case (2019 USD)	Development Assistance for Health Spending per Prevalent Case (2019 USD)	Total HIV/AIDS Spending per Person (2019 USD)	Government HIV/AIDS Spending per Person (2019 USD)	Development Assistance for Health for HIV/AIDS Spending per Person (2019 USD)
Afghanistan	2008	AFG	Low income	EMRO	0	129260	3112158	3241418				3700	0.1	27722276	42.4628	76.68	364.66	38.7005	10.2565	75.4034	18.4756	-1.1689	-2.69048	-1.49609	-1.62158	-1.86438	-1.63829	0.436		0.126417	5.049	1.771	0.304	4							3610	455	3078	702	264	1788	0	0	0
Afghanistan	2009	AFG	Low income	EMRO	0	132200	5026352	5158552				4000	0.1	28394813	43.493	76.472	438.076	42.3045	9.81849	72.7792	21.8034	-1.3755	-2.71269	-1.4839	-1.67431	-1.84709	-1.5348	0.447		0.125097	6.162	2.156	0.302	4							5996	489	5419	529	267	2956	0	0	0
Afghanistan	2010	AFG	Low income	EMRO	0	200000	4237825	4437825	3	60		4200	0.1	29185507	44.7041	76.263	543.303	45.5877	8.56967	78.9967	15.5287	-1.40447	-2.57915	-1.45468	-1.53286	-1.84544	-1.63572	0.464	90.3	0.12401		2.396	0.283	4	2.87	1.19	0.18	0.1	0.08	0	6588	520	5971	1059	264	3033	0	0	0
Afghanistan	2011	AFG	Low income	EMRO	0	0	8002074	8002074	3	114	95	4500	0.1	30117413	46.1315	76.052	591.162	51.5533	8.56191	73.2552	21.1386	-1.33598	-2.50206	-1.44849	-1.54059	-1.89663	-1.57918	0.465	90.1	0.123253		2.553	0.281	4							4256	553	3588	690	255	1658	0	0	0
Afghanistan	2012	AFG	Low income	EMRO	0	24250	9028297	9052547	3	161	95	4900	0.1	31161376	47.7306	75.84	641.872	52.2185	7.89717	74.4862	21.1719	-1.26743	-2.41856	-1.36014	-1.19312	-1.64316	-1.41989	0.479	89.9	0.122641		2.45	0.275	5							6060	602	5332	796	248	2195	0	0	0
Afghanistan	2013	AFG	Low income	EMRO	0	245000	5067479	5312479	3	214	24	5200	0.1	32269589	49.428	75.627	637.165	55.9675	8.80596	72.0479	22.9174	-1.24007	-2.51935	-1.38493	-1.19314	-1.59731	-1.43676	0.485	89.8	0.122214		2.894		5	2.95	1.22	0.18	0.1	0.09	0.37	5249	693	4401	1127	249	1578	0	0	0
Afghanistan	2014	AFG	Low income	EMRO	0	104000	4077138	4181138	3	281	95	5600	0.1	33370794	51.1148	75.413	613.856	60.1128	9.52888	73.0559	21.9838	-1.13544	-2.41107	-1.3314	-1.11818	-1.44565	-1.35478	0.488	89.8	0.121429	3.2	3.039	0.522	5							5735	795	4755	1356	248	1486	0	0	0
Afghanistan	2015	AFG	Low income	EMRO	0	470000	3352240	3822240	3	364	72	6000	0.1	34413603	52.7121	75.197	578.466	60.0888	10.094	78.3823	16.4455	-1.11756	-2.57122	-1.32297	-0.997371	-1.50404	-1.34199	0.49	89.7	0.120139		2.907	0.507	5							5299	918	4169	1289	253	1148	0	0	0
Afghanistan	2016	AFG	Low income	EMRO	36463	205664	0	242127	3	554	75	6400	0.1	35383128	54.1971	74.98	547.228	57.2488	10.1987	77.401	17.4709	-1.03984	-2.67105	-1.22636	-1.32769	-1.49819	-1.52635	0.491	89.6	0.1186		2.84	0.483								6154	1048	4839	1198	254	1171	0	0	0
Afghanistan	2017	AFG	Low income	EMRO	1764	43145	0	44909	3	847	90	6800	0.1	36296400	55.596	74.75	556.302	0	0	0	0	-0.99247	-2.80061	-1.33461	-1.33923	-1.56969	-1.51734	0.493	89.5	0.116915											7053	1160	5552	1255	245	1174	0	0	0
Afghanistan	2018	AFG	Low income	EMRO	0	140861	9937032	10077893	3	924		7200	0.1	37172386	56.9378	74.505	520.897	0	0	0	0	-0.99472	-2.74673	-1.45729	-1.13263	-1.66848	-1.49665	0.496	89.4
Algeria	2008	DZA	Upper middle income	AFRO	0	2653931	1148085	3802016				5500	0.1	34730608	14.582	33.903	4923.54	206.113	4.20188	26.147	0.0367131	-0.979712	-1.09399	-0.626527	-0.794614	-0.741469	-0.594569	0.711		0.668783											8358	5592	2739	4006	1012	496	0	0	0
Algeria	2009	DZA	Upper middle income	AFRO	18549	2537184	171000	2726733				6300	0.1	35333881	14.8353	33.174	3883.38	207.346	5.3594	27.4495	0.0316368	-1.03843	-1.19708	-0.582937	-1.0738	-0.793536	-0.577883	0.72		0.666586											8345	6905	1408	4534	1121	229	0	0	0
Algeria	2010	DZA	Upper middle income	AFRO	81179	5320965	438044	5840188	120	2221		7100	0.1	35977455	15.1055	32.46	4480.72	228.4	5.11717	28.8824	0.0281929	-1.02234	-1.25937	-0.479542	-1.17103	-0.784948	-0.52485	0.73	29.3	0.664217											9551	8323	1195	5532	1236	177	0	0	0
Algeria	2011	DZA	Upper middle income	AFRO	0	5508774	805358	6314132	128	2680	75	8000	0.1	36661444	15.3927	31.764	5455.74	286.152	5.26748	27.8735	0.012232	-1.00412	-1.36056	-0.564615	-1.18957	-0.807666	-0.544585	0.738	29.5	0.660574											10507	9762	714	6550	1343	98	0	0	0
Algeria	2012	DZA	Upper middle income	AFRO	0	5973758	799949	6773707	121	3396	89	9000	0.1	37383887	15.696	31.085	5592.33	333.937	6.00051	25.7159	0.0319956	-0.906027	-1.32504	-0.532319	-1.27687	-0.772281	-0.503218	0.737	28.2	0.652831											11792	11539	223	7703	1469	28	0	0	0
Algeria	2013	DZA	Upper middle income	AFRO	0	12022798	433411	12456209	200	4642	90	10000	0.1	38140132	16.0136	30.424	5499.58	330.224	6.03576	27.562	0.0125036	-0.893353	-1.20237	-0.534195	-1.16597	-0.689374	-0.473484	0.746	26.9	0.641294											13511	13388	94	8809	1579	11	0	0	0
Algeria	2014	DZA	Upper middle income	AFRO	0	16879342	389311	17268653	112	6020	90	11000	0.1	38923687	16.3425	29.779	5493.03	357.899	6.54721	26.6585	0.0318379	-0.815198	-1.19054	-0.477553	-1.28296	-0.773168	-0.600029	0.749	26.9	0.626543											15760	15680	55	10235	1717	6	0	0	0
Algeria	2015	DZA	Upper middle income	AFRO				0	112	7718	92	12000	0.1	39728025	16.6803	29.152	4177.87	290.503	6.98289	28.2084	0.0261513	-0.849069	-1.09016	-0.500881	-1.1736	-0.863945	-0.645567	0.751	26.9	0.609248				19							18184	18120	39	11661	1846	4	0	0	0
Algeria	2016	DZA	Upper middle income	AFRO				0	206	9551	90	14000	0.1	40551404	17.026	28.541	3946.42	260.413	6.64848	30.8833	0.0235132	-0.863169	-1.09753	-0.53116	-1.17188	-0.857401	-0.677893	0.755	26.8	0.590231	22.4	18.3									20326	20264	37	12857	1925	4	1	1	0
Algeria	2017	DZA	Upper middle income	AFRO	5965415	25360944	573112	31899471	264	11044	95	15000	0.1	41389198	17.3777	27.948	4044.3	0	0	0	0	-0.904877	-0.915669	-0.589159	-1.1963	-0.863938	-0.604175	0.758	26.8	0.569844											22777	21811	938	13738	1938	83	1	1	0
Algeria	2018	DZA	Upper middle income	AFRO				0	324	12759		16000	0.1	42228429	17.7301	27.371	4114.72	0	0	0	0	-0.980984	-0.793785	-0.443925	-1.26375	-0.775309	-0.636465	0.759	26.8
Angola	2008	AGO	Lower middle income	AFRO	0	24078658	7687283	31765941				190000	1.6	21695634	17.4024	41.718	4080.94	135.208	3.49504	21.6532	2.4888	-1.11935	-0.362911	-1.06221	-1.06534	-1.36698	-1.28462	0.494		51.6197											56609	25473	30705	15885	136	164	3	1	2
Angola	2009	AGO	Lower middle income	AFRO	276158	16044315	18379174	34699647				200000	1.7	22514281	18.0591	40.966	3122.78	119.809	3.57868	15.5089	3.82744	-1.12612	-0.347262	-0.960353	-1.03147	-1.23084	-1.40465	0.508		51.4961	13.123	1.311									54702	30834	23418	15618	151	115	3	1	1
Angola	2010	AGO	Lower middle income	AFRO	273281	15877187	18187724	34338192	3652	22036		220000	1.7	23356246	18.7345	40.217	3587.88	96.6437	2.73668	19.3438	3.24645	-1.12054	-0.226182	-1.1179	-1.03593	-1.26529	-1.32573	0.51	66.4	51.2087					0	0	0	0	0	0	61303	36415	24431	19349	167	112	3	2	1
Angola	2011	AGO	Lower middle income	AFRO	415700	21462786	12014753	33893239	2584	26556	69	230000	1.8	24220661	19.4278	39.472	4615.47	122.118	2.8406	17.9938	2.86123	-1.12548	-0.369238	-1.15356	-1.09778	-1.26538	-1.34429	0.525	67.7	50.7248											64881	43389	21003	20225	188	91	3	2	1
Angola	2012	AGO	Lower middle income	AFRO				0	3175	31736		250000	1.8	25107931	20.1395	38.732	5100.1	122.243	2.69289	17.6192	2.17543	-1.07625	-0.389323	-0.989632	-0.969778	-1.26955	-1.26859	0.537	67.5	49.9873											71434	51955	18999	24233	213	78	3	2	1
Angola	2013	AGO	Lower middle income	AFRO				0	5668	48413	92	260000	1.9	26015780	20.8677	37.998	5254.88	143.703	2.99093	21.3493	2.56596	-1.11384	-0.391233	-1.22317	-1.05422	-1.2679	-1.3097	0.547	67.4	49.0154											92313	61482	30347	31430	241	119	4	3	1
Angola	2014	AGO	Lower middle income	AFRO				0	8848	63028		280000	1.9	26941779	21.6105	37.269	5408.41	131.752	2.79872	26.8762	3.17015	-1.14549	-0.333232	-1.12367	-0.988459	-1.11814	-1.44389	0.557	67.4	47.8334											81637	68607	12515	31838	258	47	3	3	0
Angola	2015	AGO	Lower middle income	AFRO				0	8398	71541		290000	1.9	27884381	22.3666	36.554	4166.98	108.681	2.95043	33.5232	2.67032	-1.17725	-0.500898	-1.0001	-0.909186	-1.08193	-1.39478	0.565	67.4	46.4598											86686	70759	15368	35989	256	56	3	3	1
Angola	2016	AGO	Lower middle income	AFRO	0	2932213	16835248	19767461	7613	69841	39	310000	1.9	28842484	23.1351	35.851	3506.07	95.2208	2.87783	35.2089	3.64161	-1.14293	-0.315899	-1.0359	-1.00138	-1.08732	-1.4397	0.57	67.3	44.9044											94137	67927	25527	39729	238	90	3	2	1
Angola	2017	AGO	Lower middle income	AFRO	0	3292607	16827757	20120364	7088	78721		320000	2	29816748	23.9165	35.161	4095.81	0	0	0	0	-1.09879	-0.331622	-1.02531	-1.04418	-1.10426	-1.41249	0.576	67.3	43.1682		2.149									84481	63680	19862	35757	218	68	3	2	1
Angola	2018	AGO	Lower middle income	AFRO				0	9633	88734	45	330000	2	30809762	24.7131	34.486	3432.39	0	0	0	0	-0.919594	-0.319035	-1.05209	-0.999813	-1.04802	-1.14454	0.574	67.1
Antigua and Barbuda	2008	ATG	High income	PAHO	0	260000	69359	329359				1000	0.8	85397	194.084	72.595	16024.3	724.278	4.89433	27.4138	0.161204	0.573909	0.813933	0.505678	0.642592	0.946843	1.28866	0.783		2.36015
Antigua and Barbuda	2009	ATG	High income	PAHO	0	259259	131501	390760				1000	0.9	86746	197.15	73.182	14113.1	593.235	4.53531	23.3594	0.0255496	0.589428	0.721324	0.502315	0.65481	0.979064	1.32558	0.776		2.32469
Antigua and Barbuda	2010	ATG	High income	PAHO	14760	300777	1061081	1376618		67		1000	0.9	88028	200.064	73.762	13049.3	663.526	5.44946	24.2788	0.125203	0.495849	0.904999	0.492848	0.644668	0.959228	1.30807	0.772		2.29549				22	0	0	0	0	222.07	0
Antigua and Barbuda	2011	ATG	High income	PAHO	0	326796	290466	617262		177	86	1000	0.9	89253	202.848	74.297	12746.2	680.129	5.69953	24.5153	3.03372	0.511175	0.957588	0.486882	0.635737	0.949472	1.27928	0.764		2.27079				21
Antigua and Barbuda	2012	ATG	High income	PAHO	0	297612	689549	987161		181	92	1000	0.9	90409	205.475	74.474	13272.4	644.418	5.14782	28.3557	0	0.640057	0.975788	0.485967	0.604382	0.951546	1.26837	0.767		2.24891
Antigua and Barbuda	2013	ATG	High income	PAHO	3718	355037	1064377	1423132		192	6	1000	0.9	91516	207.991	74.65	12909.7	655.997	5.37923	27.1457	0.238687	0.618956	0.958863	0.490561	0.606551	0.837808	1.2608	0.767		2.23049				39	0	0	0	0	1.11	1.11
Antigua and Barbuda	2014	ATG	High income	PAHO				0		234	71	1000	1	92562	210.368	74.825	13501.6	749.639	5.79067	25.0929	0	0.558711	0.984551	-0.0692469	0.532967	-0.177204	0.639903	0.767		2.21596				38
Antigua and Barbuda	2015	ATG	High income	PAHO	5955882	0	0	5955882		250	95	1000	1	93566	212.65	75	14286.1	644.14	4.71598	25.7999	0.14652	0.594993	1.00472	0.227459	0.374078	0.589886	0.689633	0.77		2.20558
Antigua and Barbuda	2016	ATG	High income	PAHO				0		323	57	1000	1	94527	214.834	75.154	15197.6	623.115	4.30901	32.1884	0.0158492	0.633603	0.878607	0.265491	0.341461	0.508842	0.693749	0.772		2.19965
Antigua and Barbuda	2017	ATG	High income	PAHO	0	459717	36724	496441		348	95	1000	1	95426	216.877	75.287	15383.4	0	0	0	0	0.607787	0.747871	0.00986304	0.25125	0.443283	0.242083	0.774		2.19822	31.176	27.647
Antigua and Barbuda	2018	ATG	High income	PAHO				0		366	58	1000	1.1	96286	218.832	75.401	16727	0	0	0	0	0.618535	0.726143	-0.00600957	0.411548	0.393326	0.276635	0.776
Argentina	2008	ARG	Upper middle income	PAHO	0	252866610	6482770	259349380				98000	0.4	40080160	14.6455	9.47	9020.87	693.856	7.66306	25.6521	0.967104	0.358896	-0.0852222	-0.146812	-0.73752	-0.676608	-0.435577	0.81		8.89175											382350	370904	8090	287279	2452	53	10	9	0
Argentina	2009	ARG	Upper middle income	PAHO	0	286409541	717744	287127285				100000	0.4	40482788	14.7926	9.309	8225.14	742.702	9.00876	22.5417	0.302429	0.280048	-0.232406	-0.318265	-0.845036	-0.675478	-0.444996	0.81		8.6133											392715	388626	774	303046	2462	5	10	10	0
Argentina	2010	ARG	Upper middle income	PAHO	0	319893965	609153	320503118	1580	48877		110000	0.4	40788453	14.9043	9.151	10386	890.965	8.61198	19.7132	0.346593	0.361689	-0.0847979	-0.16279	-0.762369	-0.590509	-0.361469	0.818	19.1	8.50741				45							395352	391677	551	307954	2388	3	10	10	0
Argentina	2011	ARG	Upper middle income	PAHO	0	446565605	1154535	447720140	1612	53446		110000	0.4	41261490	15.0772	9.01	12848.9	1068.38	8.39474	18.0015	0.351513	0.344942	0.158994	-0.120056	-0.72221	-0.560893	-0.366158	0.823	18.6	8.53339				45							405485	391150	11635	310254	2299	68	10	9	0
Argentina	2012	ARG	Upper middle income	PAHO	0	501424814	369411	501794225	1642	57951		110000	0.4	41733271	15.2495	8.879	13082.7	1161	8.40588	14.1977	0.469469	0.29521	0.103041	-0.238575	-0.929217	-0.679681	-0.44314	0.823	19.1	8.596				47							399401	392181	4897	312047	2223	28	9	9	0
Argentina	2013	ARG	Upper middle income	PAHO				0	1667	62469		120000	0.4	42202935	15.4212	8.751	13080.3	1207.9	8.37805	14.4961	0.570364	0.276988	0.0653143	-0.277549	-0.957261	-0.707676	-0.432282	0.824	19.7	8.69083	42.119	39.066		49							418398	405175	11199	324026	2217	61	10	10	0
Argentina	2014	ARG	Upper middle income	PAHO	4490000	712100000	140000	716730000	1684	66999		120000	0.4	42669500	15.5916	8.623	12334.8	1086.73	8.23722	14.6147	0.530237	0.345321	-0.00512187	-0.159135	-1.07426	-0.886035	-0.54162	0.825	20.2	8.81351				50							424110	422124	128	337800	2233	1	10	10	0
Argentina	2015	ARG	Upper middle income	PAHO	2370000	804660000	320000	807350000	1698	71854	66	130000	0.4	43131966	15.7606	8.497	13789.1	1298.68	8.74332	13.5457	0.559604	0.411788	0.0147854	-0.0750081	-0.911442	-0.770812	-0.547058	0.828	20.6	8.97116											439012	434718	2634	349753	2226	13	10	10	0
Argentina	2016	ARG	Upper middle income	PAHO	1860000	625340000	190000	627390000	1727	76383	78	130000	0.4	43590368	15.9281	8.373	12790.2	955.201	7.54838	15.7982	0.563888	0.492563	0.204626	0.162129	-0.469625	-0.393606	-0.284041	0.828	21.1	9.17228											444615	441591	1221	356732	2192	6	10	10	0
Argentina	2017	ARG	Upper middle income	PAHO				0	1753	80914		140000	0.4	44044811	16.0942	8.251	14591.9	0	0	0	0	0.527113	0.169436	0.149542	-0.291172	-0.245611	-0.255946	0.832	21.5	9.41155	25.8	39.6									446942	445028	42	362715	2145	0	10	10	0
Argentina	2018	ARG	Upper middle income	PAHO				0	1759	85455		140000	0.4	44494502	16.2585	8.13	11683.9	0	0	0	0	0.565302	0.0199319	0.0259878	-0.24307	-0.240008	-0.0834675	0.83	21.5
Armenia	2008	ARM	Upper middle income	EURO	0	556504	2048013	2604517				3300	0.2	2907618	102.129	36.36	4010.86	174.306	4.34675	59.174	6.21204	-0.85763	-0.00936527	-0.172694	0.337868	-0.340527	-0.708098	0.727		1.14889				38							3896	869	3021	324	2091	7271	1	0	1
Armenia	2009	ARM	Upper middle income	EURO	0	632640	1668431	2301071				3300	0.2	2888092	101.443	36.46	2994.34	140.382	4.68905	54.7051	6.39996	-0.876475	0.227775	-0.0297348	0.296256	-0.475852	-0.619758	0.724		1.22672				37							7624	1127	6490	1289	2279	13122	2	0	2
Armenia	2010	ARM	Upper middle income	EURO	6575	1961038	3084750	5052363		250		3300	0.2	2877319	101.065	36.56	3218.37	169.421	5.26418	62.1307	5.1074	-0.847555	0.0718553	-0.183844	0.309482	-0.48864	-0.696304	0.729	42.7	1.28291	56.949	28.419	0.427	37	7.7	0.52	1.75	1.52	0.61	0	3657	1452	2196	713	2539	3842	1	0	1
Armenia	2011	ARM	Upper middle income	EURO	6575	2079270	3501166	5587011		320	81	3300	0.2	2876538	101.038	36.66	3525.8	133.223	3.77726	46.2738	8.41777	-0.69078	-0.063869	-0.128959	0.273207	-0.440967	-0.656885	0.733	43.8	1.32353	57.578	28.686	0.421	37							6452	1671	4770	1115	2518	7185	2	1	2
Armenia	2012	ARM	Upper middle income	EURO	9206	1090732	4238978	5338916		449	84	3300	0.2	2884229	101.308	36.76	3681.86	247.319	6.71186	71.2948	4.33673	-0.570491	0.154795	-0.0422713	0.349337	-0.417913	-0.587787	0.737	42.9	1.35933	57.434	28.991	0.434	40							7894	1772	6108	1356	2244	7738	3	1	2
Armenia	2013	ARM	Upper middle income	EURO	5537	1072918	3927672	5006127		579	84	3300	0.2	2897584	101.777	36.836	3838.19	317.859	8.26984	78.2192	2.41591	-0.588031	0.110385	0.0690115	0.252607	-0.344212	-0.531947	0.743	42.4	1.39071	56.513	29.072	0.511	41	8	0.54	1.81	1.58	0.64	4.03	6401	1817	4565	1293	1921	4827	2	1	1
Armenia	2014	ARM	Upper middle income	EURO	7935	1823256	4985553	6816744		740	86	3400	0.2	2912403	102.297	36.888	3986.23	406.594	10.1783	82.4812	1.52949	-0.562083	-0.297136	-0.198051	0.213424	-0.365905	-0.523998	0.746	42.7	1.41676	56.094	28.99	0.516								6395	1902	4465	1398	1683	3952	2	1	1
Armenia	2015	ARM	Upper middle income	EURO				0		941	85	3400	0.2	2925553	102.759	36.915	3607.3	366.049	10.1176	81.6299	1.0829	-0.536293	-0.252333	-0.160809	0.241807	-0.387853	-0.533824	0.748	41.9	1.43664				42							3633	1986	1608	1139	1484	1201	1	1	1
Armenia	2016	ARM	Upper middle income	EURO	0	1945687	2277109	4222796		1188	89	3400	0.2	2936146	103.131	36.918	3591.83	358.842	9.92732	80.647	1.69676	-0.579335	-0.662264	-0.158175	0.250056	-0.11913	-0.571954	0.751	40.9	1.44713											5083	2160	2859	1532	1379	1825	2	1	1
Armenia	2017	ARM	Upper middle income	EURO	291989	2180390	3140717	5613096		1530	88	3500	0.2	2944809	103.436	36.897	3914.5	0	0	0	0	-0.560886	-0.620695	-0.104389	0.280486	-0.155575	-0.560456	0.758	40.5	1.44384											4642	2308	2250	1567	1278	1246	2	1	1
Armenia	2018	ARM	Upper middle income	EURO				0	45.6	1871	91	3500	0.2	2951776	103.68	36.851	4212.07	0	0	0	0	-0.113458	-0.41878	-0.0243394	0.269256	-0.150026	-0.349113	0.76	40.2
Azerbaijan	2008	AZE	Upper middle income	EURO	9575	3188976	1813453	5012004						8763400	106.06	47.01	5574.6	221.357	3.99744	78.5069	0.621708	-1.32513	-0.333475	-0.773533	-0.354921	-0.832452	-1.14855	0.721		1.6564				77							6555	3546	3002	950	3608	3055	1	0	0
Azerbaijan	2009	AZE	Upper middle income	EURO	0	4145046	1916604	6061650						8947243	108.291	46.81	4950.29	267.384	5.3874	74.3866	0.584486	-1.25976	-0.27594	-0.658119	-0.308058	-0.879994	-1.18845	0.734		1.48547				75							4788	3965	815	1162	3670	754	1	0	0
Azerbaijan	2010	AZE	Upper middle income	EURO	0	6857540	1378711	8236251						9054332	109.542	46.594	5842.81	287.676	4.9114	75.132	0.564493	-1.30459	-0.238547	-0.806934	-0.372376	-0.893052	-1.2438	0.732	56	1.36155	80.506	36.629	2.027	51	0	7.62	5.44	2.18	0.54	0	10494	4245	6240	2371	3540	5204	1	0	1
Azerbaijan	2011	AZE	Upper middle income	EURO	0	8563409	5992295	14555704			79			9173082	110.976	46.363	7189.69	333.868	4.6301	75.5485	0.510464	-1.30185	-0.532136	-0.765148	-0.371966	-0.893707	-1.17886	0.731	57.6	1.27202	75.969	34.375	1.812	46							14439	4436	9994	3125	3290	7412	2	0	1
Azerbaijan	2012	AZE	Upper middle income	EURO				0			70			9295784	112.461	46.117	7496.29	374.454	4.97887	74.402	0.929745	-1.29948	-0.715752	-0.78264	-0.455591	-0.834511	-1.12689	0.736	57.2	1.18653	73.933	34.901	1.8	46							8231	4809	3410	2115	3118	2211	1	1	0
Azerbaijan	2013	AZE	Upper middle income	EURO	0	13390123	5221578	18611701			76			9416801	113.923	45.855	7875.76	405.624	5.13332	76.6604	0.384492	-1.40277	-0.41286	-0.475039	-0.408312	-0.723857	-0.966777	0.741	56.5	1.10608	72.167	34.558	2.079	47	0	7.44	5.31	2.12	0.53	7.97	11998	5227	6758	2960	2936	3796	1	1	1
Azerbaijan	2014	AZE	Upper middle income	EURO	0	14215892	6411468	20627360			84			9535079	115.349	45.578	7891.31	440.328	5.56193	76.7828	0.467149	-1.47918	-0.55991	-0.363815	-0.277142	-0.672239	-1.01875	0.746	57	1.0328	69.621	34.466	1.996								14145	5762	8366	3581	2796	4059	1	1	1
Azerbaijan	2015	AZE	Upper middle income	EURO				0			91			9649341	116.731	45.286	5500.32	377.428	6.83904	77.9933	0.420433	-1.55239	-0.729566	-0.257369	-0.254719	-0.673694	-0.929981	0.749	55.5	0.969646											10002	6373	3609	3071	2671	1512	1	1	0
Azerbaijan	2016	AZE	Upper middle income	EURO				0			94			9757812	118.033	44.979	3880.74	268.156	6.8906	78.9188	0.375734	-1.5631	-0.803879	-0.165613	-0.282023	-0.519861	-0.838504	0.749	55.1	0.918456											11139	6818	4297	3563	2479	1562	1	1	0
Azerbaijan	2017	AZE	Upper middle income	EURO				0			94			9854033	119.197	44.657	4147.09	0	0	0	0	-1.56505	-0.74782	-0.168251	-0.245664	-0.555671	-0.885346	0.752	55.2	0.883216											10892	7183	3679	3729	2276	1166	1	1	0
Azerbaijan	2018	AZE	Upper middle income	EURO				0		4397	95			9942334	120.265	44.32	4721.18	0	0	0	0	-1.49799	-0.696733	-0.100467	-0.380724	-0.600218	-0.828603	0.754	55
Bangladesh	2008	BGD	Lower middle income	SEARO	0	0	37264781	37264781				6300	0.1	144304167	1108.58	71.032	634.987	15.3261	2.34596	67.1635	8.51236	-0.442117	-1.50594	-0.732424	-0.916328	-0.75014	-1.03457	0.524		0.976144	1.574	3.317	0.537								25827	2506	23023	3011	420	3860	0	0	0
Bangladesh	2009	BGD	Lower middle income	SEARO	0	0	26938054	26938054				7000	0.1	145924797	1121.03	70.291	702.264	17.3836	2.40338	67.2367	9.59041	-0.289078	-1.54471	-0.791248	-0.864524	-0.785553	-1.06978	0.535		1.03839	1.662	3.438	0.555								21383	2994	18055	4171	447	2697	0	0	0
Bangladesh	2010	BGD	Lower middle income	SEARO	88335	1202508	13912481	15203324	19	454		7700	0.1	147575430	1133.71	69.538	781.154	20.1774	2.49592	67.2104	9.18575	-0.268095	-1.42579	-0.735633	-0.847087	-0.802935	-1.05712	0.549	62.2	1.09391	1.775	3.526	0.8		6.54	0.02	0.04	0.09	0.05	0	13905	3587	9963	2473	496	1378	0	0	0
Bangladesh	2011	BGD	Lower middle income	SEARO	157246	746225	17900906	18804377	9	664	84	8300	0.1	149273778	1146.76	68.775	861.758	22.1571	2.56594	67.3722	8.82406	-0.315069	-1.40474	-0.755215	-0.811523	-0.73243	-1.08731	0.559	61.6	1.14639	1.874	3.724	0.597								17163	4275	12532	2670	560	1640	0	0	0
Bangladesh	2012	BGD	Lower middle income	SEARO	0	984252	11499100	12483352	16	831	91	9000	0.1	151007807	1160.08	68.007	883.105	22.7478	2.57301	67.4691	9.36033	-0.401941	-1.37909	-0.804165	-0.951405	-0.929304	-0.849843	0.567	61	1.20146	2.005	3.879	0.595								14123	5280	8494	2228	655	1054	0	0	0
Bangladesh	2013	BGD	Lower middle income	SEARO	0	3470437	17673105	21143542	18	1083	93	9700	0.1	152764676	1173.58	67.238	981.84	25.8597	2.50335	68.5147	9.33269	-0.405386	-1.62786	-0.793825	-0.91478	-0.866817	-0.887071	0.572	60.4	1.2584	1.937	4.089			6.21	0.02	0.04	0.08	0.04	0.17	19410	6096	12971	3982	720	1532	0	0	0
Bangladesh	2014	BGD	Lower middle income	SEARO	0	2871845	16533877	19405722	25	1287	87	10000	0.1	154520167	1187.06	66.465	1118.85	28.8341	2.49601	69.9315	8.57872	-0.47393	-0.895563	-0.76575	-0.937578	-0.777665	-0.886938	0.572	59.7	1.31652	2.481	4.737	0.765	6							15043	6559	8108	2816	740	915	0	0	0
Bangladesh	2015	BGD	Lower middle income	SEARO	0	2623453	10135869	12759322	21	1483	80	11000	0.1	156256276	1200.4	65.692	1248.45	31.8415	2.46311	71.8163	8.02633	-0.512047	-1.21202	-0.723619	-0.899058	-0.75128	-0.808335	0.588	58.9	1.37537	2.665	4.709	0.757	8							13188	6776	5967	2461	734	647	0	0	0
Bangladesh	2016	BGD	Lower middle income	SEARO	0	2310475	6826987	9137462	22	1817	76	12000	0.1	157970840	1213.57	64.917	1401.62	34.218	2.36506	71.8888	7.62537	-0.585298	-1.26194	-0.678659	-0.79668	-0.663492	-0.85709	0.599	57.9	1.43399	2.559	4.822									14413	6967	6911	2350	730	724	0	0	0
Bangladesh	2017	BGD	Lower middle income	SEARO	1286	311024	6791437	7103747	25	2470	78	13000	0.1	159670593	1226.63	64.142	1563.99	0	0	0	0	-0.616458	-1.25589	-0.73345	-0.807247	-0.671217	-0.831731	0.609	56.1	1.49166	3.067	5.268	1.56								14684	7147	6906	2637	730	705	0	0	0
Bangladesh	2018	BGD	Lower middle income	SEARO	754	6142305	8928507	15071566	36	3045	95	14000	0.1	161356039	1239.58	63.368	1698.26	0	0	0	0	-0.728414	-1.03248	-0.748399	-0.826273	-0.640236	-0.905022	0.614	55.5
Barbados	2008	BRB	High income	PAHO				0				2100	1.2	279946	651.037	67.744	17092.3	1117.53	6.47609	35.4553	3.10075	0.946911	1.07077	1.57223	0.880969	1.30876	1.37084	0.799		1.0685
Barbados	2009	BRB	High income	PAHO	0	5539683	0	5539683				2200	1.2	281104	653.73	67.937	15886.1	1146.35	7.14868	36.3134	3.45015	1.12787	1.0489	1.48439	0.58634	1.01432	1.38417	0.801		1.05311				68
Barbados	2010	BRB	High income	PAHO	0	7390301	0	7390301		873		2300	1.3	282131	656.119	68.13	16056.1	1097.62	6.77399	38.0801	2.29399	1.13658	1.06064	1.41168	0.507417	1.08103	1.48343	0.799	15.3	1.0363				66	4.02	0	0	0.73	0.37	0
Barbados	2011	BRB	High income	PAHO	0	4831821	3246554	8078375		929	95	2400	1.3	282987	658.109	68.3	16459.1	1145.17	6.88899	42.1882	3.00763	1.11406	1.24613	1.47089	0.647342	1.0818	1.72458	0.802	15.5	1.01731
Barbados	2012	BRB	High income	PAHO	1604765	6207005	2164578	9976348		1014	83	2500	1.4	283700	659.767	68.447	16249.9	1273.42	7.74126	38.607	0.370913	1.13298	1.18597	1.46218	0.453495	1.03168	1.65636	0.811	15.7	0.997867				62
Barbados	2013	BRB	High income	PAHO	0	5478563	10492579	15971142		1077	90	2600	1.4	284296	661.153	68.571	16452	1258.09	7.6075	41.5834	1.7639	1.13736	1.26693	1.35732	0.457041	1.04618	1.61943	0.812	15.9	0.977847				62	3.86	0	0	0.7	0.35	1.05
Barbados	2014	BRB	High income	PAHO				0		1105	79	2700	1.5	284825	662.384	68.672	16488.5	1177.76	7.1446	44.422	2.20598	1.14506	1.27792	1.20471	0.338593	1.08249	1.13804	0.812	15.9	0.957328				58
Barbados	2015	BRB	High income	PAHO				0		1139	82	2800	1.5	285324	663.544	68.751	16561.9	1158.44	7.01271	45.2279	1.66631	1.09654	1.13536	1.02518	0.565888	1.09522	1.49053	0.812	15.9	0.936581
Barbados	2016	BRB	High income	PAHO				0		1196	88	2900	1.5	285796	664.642	68.807	16936.9	1163.84	6.96245	45.177	1.67182	1.08573	0.97661	1.08217	0.481065	0.795123	1.25736	0.814	15.9	0.915753
Barbados	2017	BRB	High income	PAHO				0		1342	89	3000	1.5	286233	665.658	68.841	17431.6	0	0	0	0	1.11248	0.966614	0.842394	0.492697	0.657519	1.42111	0.813	15.8	0.894844	60.273	24.886
Barbados	2018	BRB	High income	PAHO				0	16	1527	85	3000	1.5	286641	666.607	68.853	17949.3	0	0	0	0	1.12459	0.921433	0.426973	0.540186	0.394909	1.41137	0.813	15.8
Belarus	2008	BLR	Upper middle income	EURO	1863736	13536983	5078724	20479443				9400	0.2	9527985	46.959	26.274	6377.37	349.735	5.47316	29.8395	0.207641	-1.59332	0.518489	-1.1142	-1.23774	-1.0627	-0.628876	0.774		1.10216				111							14599	8976	4354	2622	1363	661	1	1	0
Belarus	2009	BLR	Upper middle income	EURO	1074291	11351741	5308642	17734674				11000	0.2	9506765	46.8729	25.828	5351.36	289.089	5.39065	30.9182	0.263526	-1.54759	0.48878	-1.12952	-1.12111	-1.03005	-0.628215	0.784		1.09007	91.006			111							21819	9944	10508	4190	1380	1458	2	1	1
Belarus	2010	BLR	Upper middle income	EURO	0	13246041	6476941	19722982	189	2615		12000	0.2	9490583	46.7747	25.328	6181.4	341.775	5.65694	29.1651	0.454249	-1.55504	-0.0949901	-1.11417	-1.13112	-1.06966	-0.694099	0.792	3.2	1.06885	110.705	35.179	2.883	115	14.98	2.79	4.01	2.72	0.53	0	19343	10634	7216	4071	1353	918	2	1	1
Belarus	2011	BLR	Upper middle income	EURO	0	9668805	10195678	19864483	181	3223	81	14000	0.3	9473172	46.6866	24.812	6519.23	317.967	4.87453	33.5869	0.292021	-1.66021	-0.087769	-1.07781	-1.17744	-1.1073	-0.679451	0.798	3.2	1.03656	110.62	37.953	3.272	113							22279	10891	9766	4874	1259	1129	2	1	1
Belarus	2012	BLR	Upper middle income	EURO	0	12471166	7314821	19785987	203	4274	79	16000	0.3	9464495	46.6438	24.303	6940.16	363.872	5.24691	30.7647	0.546561	-1.56718	0.0686152	-0.901627	-1.06963	-0.937004	-0.517497	0.803	3.2	0.990801	113.717	38.809	3.409	113							20720	11416	7550	4531	1178	779	2	1	1
Belarus	2013	BLR	Upper middle income	EURO	0	11712470	6869816	18582286	237	5181	80	18000	0.3	9465997	46.6517	23.801	7978.87	453.827	5.69563	33.7921	0.40744	-1.54443	0.00595917	-0.896814	-1.06825	-0.900919	-0.471229	0.808	3.2	0.933473	113.05	39.331	3.443	110	15.36	2.86	4.11	2.79	0.55	7.45	21481	12112	7453	5421	1105	680	2	1	1
Belarus	2014	BLR	Upper middle income	EURO	0	15975774	6470149	22445923	257	5918	71	20000	0.4	9474511	46.6787	23.307	8318.51	447.7	5.38792	34.8944	0.298523	-1.44287	0.179782	-0.48617	-1.00851	-0.840305	-0.304927	0.811	3.2	0.864145	114.383	40.772	3.416								20451	12957	5543	5487	1042	446	2	1	1
Belarus	2015	BLR	Upper middle income	EURO				0	269	7392	87	22000	0.4	9489616	46.7519	22.819	5949.11	360.977	6.06528	36.2029	0.390819	-1.46508	0.110017	-0.458838	-0.993587	-0.812937	-0.335045	0.811	3.2	0.782445											21840	14136	5697	6104	1005	405	2	1	1
Belarus	2016	BLR	Upper middle income	EURO	0	12869113	4769901	17639014	284	8564	87	23000	0.4	9501534	46.8084	22.339	5022.63	317.994	6.31679	35.7989	0.216515	-1.33949	0.142281	-0.47792	-0.941261	-0.716039	-0.25707	0.812	3.2	0.689187											21067	15670	3336	6454	990	211	2	2	0
Belarus	2017	BLR	Upper middle income	EURO	0	16302125	4698122	21000247	267	11242	85	25000	0.4	9498264	46.7922	21.866	5761.75	0	0	0	0	-1.35559	-0.0535106	-0.33793	-0.736168	-0.818677	-0.257578	0.815	3.5	0.584745											24538	17447	4972	7548	986	281	3	2	1
Belarus	2018	BLR	Upper middle income	EURO				0	234	15524	88	27000	0.5	9485386	46.7288	21.405	6289.94	0	0	0	0	-1.35077	0.353532	-0.30103	-0.660058	-0.832966	-0.192276	0.817	3.4
Benin	2008	BEN	Low income	AFRO	4468487	4136565	16633024	25238076				57000	1.1	8696921	77.1277	57.931	820.151	30.209	3.68345	47.359	25.9335	0.344647	0.374591	-0.462368	-0.497294	-0.533911	-0.50331	0.462		34.8805	8.197	0.623	0.023								22546	5752	13485	6572	104	244	3	1	2
Benin	2009	BEN	Low income	AFRO	4220166	12819904	15395127	32435197				59000	1.1	8944708	79.3252	57.42	793.452	30.6015	3.85675	46.0667	21.979	0.342523	0.403298	-0.575482	-0.346535	-0.653884	-0.615627	0.468		31.3979											27759	7291	17741	6451	131	319	3	1	2
Benin	2010	BEN	Low income	AFRO	0	6937649	11259886	18197535	846	20110		61000	1.1	9199259	81.5826	56.907	758.435	30.9865	4.08981	45.0662	25.7165	0.314489	0.26126	-0.594689	-0.333556	-0.673173	-0.660817	0.473	90.2	28.9085				5	0	6.36	0.29	0.06	0.12	0	40907	7516	31840	10445	133	563	4	1	3
Benin	2011	BEN	Low income	AFRO	473166	7796210	19280694	27550070	1115	25535	93	63000	1.1	9460830	83.9024	56.392	827.023	34.8712	4.22198	43.6743	25.8117	0.166391	0.318356	-0.545897	-0.346262	-0.663297	-0.593529	0.479	88.8	27.2043											32699	7064	24765	9197	122	428	3	1	3
Benin	2012	BEN	Low income	AFRO	361608	11709193	18740206	30811007	1281	27889		65000	1.1	9729248	86.2828	55.875	837.895	39.1034	4.66644	37.4064	36.238	0.124485	0.364368	-0.515287	-0.378604	-0.585673	-0.856533	0.489	88.7	25.5788	6.802	1.646									14356	6347	7533	3889	107	127	1	1	1
Benin	2013	BEN	Low income	AFRO	0	3211305	19046336	22257641	1187	24811		67000	1.1	10004588	88.7246	55.358	915.576	35.7576	3.9067	42.3121	25.4349	0.155496	0.301189	-0.48944	-0.400784	-0.568667	-0.744106	0.5	88.6	24.0727	6.317	1.506	0		0	5.45	0.25	0.05	0.11	0.41	19411	5677	13449	5722	93	221	2	1	1
Benin	2014	BEN	Low income	AFRO	17819	3936233	16408412	20362464	2099	28850		68000	1.1	10286842	91.2278	54.834	944.932	34.4022	3.64551	44.0125	28.5919	0.266302	0.0271398	-0.456818	-0.585914	-0.488022	-0.666071	0.505	88.4	22.7244											23208	5236	17817	6927	84	285	2	0	2
Benin	2015	BEN	Low income	AFRO	14302	4432696	14140207	18587205	3333	33602		70000	1.1	10575952	93.7917	54.305	784.278	31.2944	3.99182	40.4966	34.2342	0.296121	-0.013514	-0.619636	-0.563029	-0.536008	-0.550822	0.51	88.4	21.572											18782	5236	13451	5917	81	209	2	0	1
Benin	2016	BEN	Low income	AFRO	0	3028372	13765200	16793572	4217	38111		71000	1.1	10872067	96.4178	53.771	789.085	30.4015	3.85562	43.4832	30.468	0.413315	-0.00202717	-0.56419	-0.527894	-0.608593	-0.513438	0.512	88.2	20.6544	6.145	1.572	0.012								22186	5603	16516	6711	84	248	2	0	1
Benin	2017	BEN	Low income	AFRO	1314	6423375	16381308	22805997	3936	38396	74	72000	1	11175204	99.1061	53.232	829.479	0	0	0	0	0.381125	0.030853	-0.648205	-0.472235	-0.624625	-0.554112	0.515	88.1	20.0155											24217	6406	17764	7328	92	256	2	1	1
Benin	2018	BEN	Low income	AFRO	0	1822497	11407364	13229861	4607	44234		73000	1	11485048	101.854	52.688	901.544	0	0	0	0	0.267412	-0.132421	-0.565987	-0.339115	-0.67517	-0.383374	0.52	88
Bolivia (Plurinational State of)	2008	BOL	Lower middle income	PAHO	0	945358	4448205	5393563				24000	0.4	9721454	8.97393	34.465	1715.21	78.7105	4.53158	29.2128	6.03208	0.00296172	-0.695555	-0.624578	-0.870968	-0.974528	-0.523222	0.647		2.9579											9949	1967	6469	1679	167	549	1	0	1
Bolivia (Plurinational State of)	2009	BOL	Lower middle income	PAHO	0	1833430	7900005	9733435				23000	0.4	9884781	9.12469	34.016	1754.21	90.2848	5.08112	28.8154	4.07416	0.00694641	-0.507458	-0.604519	-0.879306	-1.10793	-0.630317	0.651		2.87381				11							12727	2502	8444	2188	197	663	1	0	1
Bolivia (Plurinational State of)	2010	BOL	Lower middle income	PAHO				0	133	1261		23000	0.4	10048590	9.27591	33.57	1955.46	100.981	5.09704	31.8994	3.66462	-0.0392689	-0.415407	-0.502311	-0.802755	-1.02374	-0.465761	0.656	53.9	2.82167	8.435	4.442	0.572		14.82	9.44	0.84	0	0.31	0	11896	3168	6747	2817	233	496	1	0	1
Bolivia (Plurinational State of)	2011	BOL	Lower middle income	PAHO	0	2276663	6975047	9251710	168	1266	60	22000	0.4	10212954	9.42763	33.126	2346.34	120.396	5.06355	31.0456	4.75536	-0.0682378	-0.417127	-0.472497	-0.75572	-0.979058	-0.56942	0.66	54.7	2.78798	10.06	4.734	0.655	11							14036	3892	8109	3125	269	560	1	0	1
Bolivia (Plurinational State of)	2012	BOL	Lower middle income	PAHO	2112301	4786726	4869735	11768762	249	2346	67	21000	0.3	10377676	9.57969	32.685	2609.88	135.583	5.12558	32.7144	4.5331	-0.0815853	-0.458068	-0.368672	-0.82358	-1.01607	-0.7292	0.663	52.3	2.74914				11							9222	4867	2416	2662	314	156	1	0	0
Bolivia (Plurinational State of)	2013	BOL	Lower middle income	PAHO				0	212	2965	73	21000	0.3	10542376	9.73172	32.301	2908.2	162.869	5.52485	33.4144	3.56042	-0.068993	-0.328593	-0.386594	-0.77685	-1.04643	-0.589919	0.673	54.6	2.70588				11	13.79	8.78	0.78	0	0.29	1.07	17934	5945	10352	3995	358	623	2	1	1
Bolivia (Plurinational State of)	2014	BOL	Lower middle income	PAHO				0	229	3803	68	21000	0.3	10706517	9.88324	31.953	3081.88	180.496	5.77772	29.4882	2.7224	-0.0263198	-0.333112	-0.587707	-0.870252	-1.05519	-0.630129	0.678	54.6	2.66046				11							11740	7127	3242	3408	399	181	1	1	0
Bolivia (Plurinational State of)	2015	BOL	Lower middle income	PAHO				0	284	5274	77	21000	0.3	10869730	10.0339	31.607	3035.97	197.617	6.42236	25.8749	3.13519	-0.00466957	-0.268487	-0.651991	-0.885823	-1.14106	-0.696372	0.685	56.6	2.61614											15528	8184	6177	4288	426	321	1	1	1
Bolivia (Plurinational State of)	2016	BOL	Lower middle income	PAHO				0	345	6429	80	21000	0.3	11031813	10.1835	31.262	3076.66	213.017	6.86056	28.0211	3.23861	-0.0369255	-0.248866	-0.567063	-0.924095	-1.20056	-0.724393	0.692	56.1	2.57535	7.357	16.111	2.275								14294	8977	4230	4239	435	205	1	1	0
Bolivia (Plurinational State of)	2017	BOL	Lower middle income	PAHO				0	337	7556		22000	0.3	11192854	10.3322	30.92	3351.12	0	0	0	0	-0.0256513	-0.278015	-0.383169	-0.898673	-1.20827	-0.657304	0.7	58.5	2.53938											12989	9743	2176	4321	439	98	1	1	0
Bolivia (Plurinational State of)	2018	BOL	Lower middle income	PAHO				0	350	9895	76	22000	0.3	11353142	10.4801	30.575	3548.59	0	0	0	0	-0.0425873	-0.242841	-0.322099	-0.894513	-1.14962	-0.62591	0.703	58.1
Botswana	2008	BWA	Upper middle income	AFRO	8539716	228888514	110979787	348408017				330000	23.7	1915639	3.38016	40.556	5713.53	321.456	5.71638	4.35493	12.6704	0.513505	1.032	0.567332	0.494899	0.695976	1.03907	0.638		481.697	28.853	3.679	0.683	18							353352	166123	179443	145158	573	619	184	86	93
Botswana	2009	BWA	Upper middle income	AFRO	150694	220095576	86185023	306431293				330000	23.4	1953498	3.44696	39.063	5255.77	349.814	6.74577	4.73359	8.07809	0.4371	0.95279	0.472523	0.485163	0.666225	0.959989	0.647		462.088	29.375	3.5	0.54								354087	166129	180846	132375	566	616	181	85	92
Botswana	2010	BWA	Upper middle income	AFRO	171087	262400227	100669402	363240716	10999	159350		340000	23.2	1987105	3.50626	37.588	6434.82	380.966	6.01873	5.14643	10.7637	0.455533	0.99121	0.447352	0.455732	0.674656	1.0269	0.66	27.1	445.186	28.865	4.065		18	0	0	0.8	0.35	0.15	0	255054	160671	88214	99367	537	295	128	80	44
Botswana	2011	BWA	Upper middle income	AFRO	199471	299022611	91393937	390616019	9940	177776	95	340000	22.9	2015402	3.55619	36.135	7617.33	471.458	6.29967	4.62236	8.46766	0.425984	1.06445	0.460583	0.493845	0.667685	0.995537	0.676	26.5	430.014	28.353	3.993	2.096								250734	150356	94767	93036	490	309	123	74	47
Botswana	2012	BWA	Upper middle income	AFRO				0	12304	205036	86	350000	22.6	2039551	3.59881	35.232	7877.79	498.657	6.48441	5.03825	13.966	0.53297	1.10404	0.482213	0.610934	0.662495	0.93366	0.687	26.6	413.204	27.837	3.92									222603	137828	79013	78155	438	251	107	66	38
Botswana	2013	BWA	Upper middle income	AFRO				0	12290	223506		350000	22.2	2062536	3.63936	34.428	7224.97	378.023	5.39956	5.42365	9.48508	0.489367	1.10235	0.414168	0.581118	0.596098	0.923626	0.699	26.3	394.876					0	0	0.79	0.35	0.15	1.29	219329	129804	83405	70431	402	258	104	61	39
Botswana	2014	BWA	Upper middle income	AFRO	0	88763366	48865835	137629201	11047	232292		360000	21.9	2088614	3.68538	33.632	7780.64	397.571	5.30537	5.33596	10.6993	0.435417	1.01185	0.352403	0.585061	0.633616	0.854375	0.709	25.9	375.161											191322	124327	60226	58534	375	182	89	58	28
Botswana	2015	BWA	Upper middle income	AFRO	0	106686459	52853308	159539767	11096	255119		360000	21.6	2120716	3.74202	32.845	6799.88	389.371	5.96507	5.26085	8.35539	0.440341	1.04209	0.50194	0.438879	0.59616	0.852122	0.714	26	354.297											174042	124091	43219	70556	364	127	79	57	20
Botswana	2016	BWA	Upper middle income	AFRO	0	98266465	59476731	157743196	10811	273054		360000	21.2	2159944	3.81124	32.067	7243.85	379.923	5.4632	5.24849	6.68478	0.394302	0.99456	0.529832	0.528487	0.533726	0.929886	0.719	25.7	332.328	33.004	3.688									185653	129854	49999	82608	369	142	83	58	22
Botswana	2017	BWA	Upper middle income	AFRO	0	100590814	58400960	158991774	11859	285983	91	370000	20.7	2205128	3.89097	31.3	7893.21	0	0	0	0	0.387579	1.02228	0.436973	0.464532	0.519359	0.795101	0.724	25.6	309.488											190668	140912	44760	76821	388	123	84	62	20
Botswana	2018	BWA	Upper middle income	AFRO				0	12359	307377		370000	20.3	2254126	3.97742	30.554	8258.64	0	0	0	0	0.47474	0.979156	0.333441	0.454911	0.466479	0.750511	0.728	25.3
Brazil	2008	BRA	Upper middle income	PAHO	0	616880568	6252947	623133515				620000	0.5	192030362	22.9753	16.251	8831.02	712.829	8.11639	30.5021	0.132161	0.568986	-0.3126	-0.0895778	0.0539286	-0.315275	0.00789002	0.716		6.5747	64.453	17.714	5.394								1057249	902261	30038	711019	1641	55	5	5	0
Brazil	2009	BRA	Upper middle income	PAHO	0	653545481	3303385	656848866				650000	0.5	193886508	23.1973	15.956	8597.92	721.845	8.44724	31.0453	0.148297	0.522007	0.166292	-0.0947754	0.0994606	-0.156511	-0.0693086	0.718		6.56538		18.077		24							1080978	936219	9849	745657	1606	17	6	5	0
Brazil	2010	BRA	Upper middle income	PAHO	0	725071213	9171381	734242594		242938		670000	0.5	195713635	23.4159	15.665	11286.2	1090.78	9.72347	43.8069	0.201069	0.571349	0.0134759	-0.0353412	0.152444	0.0440805	0.04628	0.726	28.2	6.56249	73.497	18.039	5.466	24							1130956	981816	10368	793218	1594	17	6	5	0
Brazil	2011	BRA	Upper middle income	PAHO	0	802860939	9743606	812604545		270003	93	700000	0.5	197514534	23.6314	15.369	13245.6	1288.08	9.78309	43.1136	0.199883	0.513676	-0.132575	-0.116547	0.165336	0.0376608	0.165902	0.73	28	6.558		18.382		23							1217386	1053084	6376	870091	1617	10	6	5	0
Brazil	2012	BRA	Upper middle income	PAHO	0	685482920	9258557	694741477		303558	80	720000	0.5	199287296	23.8435	15.077	12370	1234.05	10.0392	43.7086	0.0959914	0.477906	0.0459616	-0.128173	0.0939019	-0.0694494	-0.0372771	0.734	25.9	6.54633				23							1300664	1127270	9548	939974	1634	14	6	6	0
Brazil	2013	BRA	Upper middle income	PAHO				0		343357	86	750000	0.5	201035903	24.0527	14.791	12300.3	1250.56	10.2385	43.973	0.0712678	0.417426	-0.258553	-0.0928867	0.0734235	-0.0801801	-0.08471	0.752	26.1	6.52829	75.122	18.693		23							1360392	1185522	15110	987084	1619	21	7	6	0
Brazil	2014	BRA	Upper middle income	PAHO	0	804365939	0	804365939		394535	74	780000	0.5	202763735	24.2594	14.508	12112.6	1301.1	10.8198	44.6067	0.0871152	0.471928	-0.0702901	-0.139355	-0.0781973	-0.0498579	-0.338455	0.755	26	6.5046				22							1451294	1272339	4192	1078422	1636	5	7	6	0
Brazil	2015	BRA	Upper middle income	PAHO				0		452619	77	800000	0.5	204471769	24.4638	14.23	8814	1003	11.4647	44.6773	0.079364	0.458852	-0.331458	-0.18409	-0.192655	-0.147075	-0.396489	0.755	26.9	6.47653											1519929	1340701	3356	1146730	1623	4	7	6	0
Brazil	2016	BRA	Upper middle income	PAHO				0		495356	81	840000	0.5	206163058	24.6661	13.958	8712.89	1015.93	11.7715	43.5602	0.0851192	0.450566	-0.377205	-0.173778	-0.207316	-0.157223	-0.38144	0.757	27.4	6.44313											1575237	1386538	4284	1201524	1581	5	7	7	0
Brazil	2017	BRA	Upper middle income	PAHO	0	771909014	0	771909014		547840	82	870000	0.5	207833831	24.866	13.691	9880.95	0	0	0	0	0.452669	-0.419837	-0.291004	-0.11442	-0.284365	-0.532073	0.76	27.6	6.40299	59.552	21.502	6.783								1690236	1471807	4598	1298432	1584	5	8	7	0
Brazil	2018	BRA	Upper middle income	PAHO	0	699139356	0	699139356		592815	85	900000	0.5	209469333	25.0617	13.431	8920.76	0	0	0	0	0.388569	-0.357018	-0.447437	-0.313275	-0.277644	-0.419696	0.761	27.6		97.083	21.499
Bulgaria	2008	BGR	Upper middle income	EURO	0	6076186	3135743	9211929				1400	0.1	7492561	68.9859	28.378	7261.75	455.541	6.29068	42.6292	0	0.577976	0.370631	-0.0473091	0.6973	-0.107263	-0.254679	0.771		0.0925065				65							9401	6937	2302	5898	5078	1685	1	1	0
Bulgaria	2009	BGR	Upper middle income	EURO	0	5695293	5355739	11051032				1600	0.1	7444443	68.5745	28.037	6969.56	459.3	6.61345	44.3673	0	0.560484	0.353604	0.166158	0.669466	-0.0383404	-0.212567	0.774		0.0845671				66							14329	6230	7958	4452	4543	5803	2	1	1
Bulgaria	2010	BGR	Upper middle income	EURO	0	4252150	5640456	9892606		386		1700	0.1	7395599	68.1245	27.698	6843.27	484.752	7.10581	43.1413	0	0.531486	0.360091	0.114835	0.649561	-0.0692405	-0.185104	0.779	8.8	0.0789275	51.698	37.764		65							14296	5909	8258	3955	4272	5971	2	1	1
Bulgaria	2011	BGR	Upper middle income	EURO	0	6961911	6754982	13716893		455	92	1900	0.1	7348328	67.6891	27.362	7813.81	555.864	7.13481	44.4637	0	0.45008	0.30175	0.110086	0.543834	-0.111741	-0.220316	0.782	8.5	0.0751641	51.86	38.585		64							14222	5934	8157	3878	4226	5809	2	1	1
Bulgaria	2012	BGR	Upper middle income	EURO	0	6759210	4078811	10838021		542	71	2100	0.1	7305888	67.2982	27.025	7378.02	558.648	7.59439	47.7468	0	0.400916	0.379834	0.141888	0.563259	-0.085205	-0.227858	0.786	8	0.071508	52.858	39.121		66							10399	6355	3910	5016	4429	2725	1	1	1
Bulgaria	2013	BGR	Upper middle income	EURO	0	8731855	3227607	11959462		631	82	2300	0.1	7265115	66.9226	26.687	7646.84	601.049	7.84915	47.1665	0	0.337271	0.17071	0.157344	0.538901	-0.102405	-0.267288	0.792	8.3	0.0679915	53.684	39.761		68							8694	6809	1754	4925	4619	1190	1	1	0
Bulgaria	2014	BGR	Upper middle income	EURO	0	9919896	4876265	14796161		719	82	2500	0.1	7223938	66.5433	26.349	7864.76	666.401	8.51112	45.8128	0	0.366463	0.0785409	0.0787379	0.568319	-0.0460172	-0.246875	0.797	8.7	0.0646987	53.029	39.879									12366	7546	4676	6138	4966	3077	2	1	1
Bulgaria	2015	BGR	Upper middle income	EURO	0	9865382	3060150	12925532		829	78	2700	0.1	7177991	66.12	26.01	6993.78	572.045	8.20309	47.6683	0	0.432573	0.0173222	0.208683	0.563768	-0.0970044	-0.264646	0.807	8.5	0.0616772											11237	8360	2717	6424	5330	1732	2	1	0
Bulgaria	2016	BGR	Upper middle income	EURO				0		895	95	3000	0.1	7127822	65.6579	25.671	7469.46	612.479	8.23012	47.954	0	0.401109	0.0773333	0.295897	0.658518	-0.0614716	-0.168443	0.812	8.2	0.0590165											10222	9060	995	6833	5589	614	1	1	0
Bulgaria	2017	BGR	Upper middle income	EURO				0		1204	58	3200	0.1	7075947	65.1801	25.331	8228.01	0	0	0	0	0.378774	0.331952	0.260194	0.6258	-0.040923	-0.161112	0.813	8.3	0.0568026											10337	9746	419	7222	5815	250	1	1	0
Bulgaria	2018	BGR	Upper middle income	EURO				0		1453		3500	0.1	7024216	64.7035	24.992	9272.63	0	0	0	0	0.323382	0.419639	0.271876	0.57658	-0.029567	-0.151534	0.816	8.3
Burkina Faso	2008	BFA	Low income	AFRO	4967313	12123998	35887066	52978377				110000	1.3	14689725	53.6905	76.466	569.761	29.7836	5.22739	30.957	36.6729	-0.283481	0.120163	-0.489798	-0.193983	-0.344881	-0.304823	0.357		71.7374	3.705	0.322	0.053								55359	8343	39749	10467	72	343	3	1	3
Burkina Faso	2009	BFA	Low income	AFRO	11127039	15130314	35835397	62092750				110000	1.2	15141098	55.3403	75.921	552.746	31.5909	5.71527	31.4407	30.9793	-0.289742	0.0349414	-0.585572	-0.11192	-0.207124	-0.335337	0.366		66.7878	4.045	0.446	0.106								53080	8652	38166	9454	78	343	3	1	2
Burkina Faso	2010	BFA	Low income	AFRO	8249499	11118728	38914497	58282724	2792	31543		110000	1.2	15605217	57.0366	75.367	575.446	33.9108	5.89296	30.1687	41.424	-0.25295	-0.117637	-0.568846	-0.156401	-0.19449	-0.350611	0.375	90.3	62.2818	5.54	0.457	0.118	4	0	10.35	0.98	0.1	0.02	0	53572	8555	39343	9727	79	364	3	1	2
Burkina Faso	2011	BFA	Low income	AFRO	12076522	7214347	28775307	48066176	3098	36248		110000	1.1	16081911	58.7789	74.804	666.84	34.6853	5.20144	33.0605	33.5057	-0.280185	-0.555381	-0.559046	-0.179535	-0.358949	-0.36786	0.385	89.5	58.0665	4.564	0.386	0.139								32471	8811	18213	7798	84	173	2	1	1
Burkina Faso	2012	BFA	Low income	AFRO	7564733	28122266	20793731	56480730	3228	38652		110000	1.1	16571246	60.5674	74.233	673.822	32.971	4.89313	34.2684	37.0105	-0.304971	-0.573129	-0.623989	-0.11886	-0.436797	-0.478886	0.394	88.7	53.783	6.312	0.475	0.123								41029	9685	26190	10508	94	255	2	1	1
Burkina Faso	2013	BFA	Low income	AFRO	9443359	7780061	41177658	58401078	3369	42126	79	110000	1	17072775	62.4005	73.654	699.779	43.0106	6.14419	34.1506	31.8037	-0.255426	-0.76339	-0.660842	-0.174999	-0.53045	-0.523093	0.401	88.1	49.4743					0	11.89	0.25	0	0.05	0.31	54879	10656	39269	15009	106	391	3	1	2
Burkina Faso	2014	BFA	Low income	AFRO				0	4285	46623		100000	1	17586017	64.2764	73.066	703.82	39.5513	5.61916	34.1134	26.7403	-0.351852	-0.787129	-0.57883	-0.308937	-0.547253	-0.464838	0.405	87.2	45.1785											28403	12069	11468	8959	122	116	1	1	1
Burkina Faso	2015	BFA	Low income	AFRO				0	4731	46403		100000	0.9	18110624	66.1938	72.47	575.314	33.5149	5.82532	36.0297	29.5191	-0.114344	-0.611107	-0.619458	-0.371362	-0.523356	-0.277338	0.413	87.1	40.9275	2.4										34848	13801	16245	12087	142	167	2	1	1
Burkina Faso	2016	BFA	Low income	AFRO				0	4826	50768		99000	0.8	18646378	68.152	71.866	582.795	40.941	6.75254	31.3936	23.4506	0.0133565	-0.867376	-0.564169	-0.397383	-0.441279	-0.148079	0.42	86.8	36.7595	5.696	0.6	0.091								34407	15635	13969	12312	162	145	2	1	1
Burkina Faso	2017	BFA	Low income	AFRO	2875787	18027894	18151639	39055320	5314	56977	62	97000	0.8	19193284	70.1509	71.257	642.43	0	0	0	0	0.064641	-0.926845	-0.579943	-0.443539	-0.398475	-0.113755	0.429	86.6	32.7067											41721	18112	18660	15055	187	192	2	1	1
Burkina Faso	2018	BFA	Low income	AFRO				0	4741	59328	62	96000	0.7	19751535	72.1913	70.642	715.123	0	0	0	0	-0.0432251	-1.04091	-0.578343	-0.386325	-0.445568	-0.112395	0.434	86.4
Burundi	2008	BDI	Low income	AFRO	386689	5855907	20204374	26446970				97000	1.8	8126102	316.437	89.882	198.353	18.1265	9.23543	35.958	29.2511	-0.685291	-1.63816	-1.12705	-1.24357	-1.02313	-1.09077	0.375		203.36											27959	6499	20665	5339	49	155	3	1	2
Burundi	2009	BDI	Low income	AFRO	183124	1900945	24950075	27034144				95000	1.7	8397668	327.012	89.624	212.137	21.6477	10.3502	31.6276	36.503	-0.689439	-1.27269	-1.04617	-1.15562	-1.1473	-1.12948	0.391		185.527											38358	5298	32157	9363	43	259	4	1	4
Burundi	2010	BDI	Low income	AFRO	93934	1774303	39908205	41776442	2617	22735		93000	1.6	8675602	337.835	89.358	234.236	26.1382	11.2764	28.2003	53.4608	-0.942694	-1.62596	-1.10095	-1.11512	-1.19546	-1.16546	0.402	94.7	172.638	6.813	0.477	0.026		0	6.07	0.39	0.18	0.04	0	24464	4242	19236	3987	36	165	3	0	2
Burundi	2011	BDI	Low income	AFRO	0	2034615	23408823	25443438	2670	26402	91	91000	1.5	8958406	348.848	89.085	249.578	24.6351	9.96448	25.7449	40.5283	-0.927632	-1.8072	-1.06323	-1.01238	-1.13863	-1.18713	0.41	94.7	162.346			0.112	19							30365	3381	25867	6439	30	232	3	0	3
Burundi	2012	BDI	Low income	AFRO	137908	2132874	36476780	38747562	2737	29121	91	90000	1.4	9245988	360.046	88.806	252.359	21.6252	8.63756	22.4023	44.428	-0.894518	-1.70474	-1.3201	-0.945403	-1.08353	-1.45294	0.416	94.7	150.599											25069	2700	21149	6580	25	196	3	0	2
Burundi	2013	BDI	Low income	AFRO	137908	1841735	39481263	41460906	3084	32801	91	88000	1.3	9540289	371.507	88.518	256.976	22.0344	8.22941	20.8619	59.6235	-0.953051	-1.35028	-1.06496	-0.877928	-1.07	-1.40968	0.422	94.7	138.044					0	5.01	0.32	0.15	0.03	0.5	26336	2224	22828	6380	21	219	3	0	2
Burundi	2014	BDI	Low income	AFRO	2098404	289800	16026325	18414529	3499	36888	91	87000	1.3	9844297	383.345	88.224	274.858	16.006	5.39602	38.2029	12.9128	-1.04128	-0.784407	-1.12915	-0.707015	-0.96602	-1.25865	0.429	94.6	125.291				8							24112	1864	20888	5528	19	208	2	0	2
Burundi	2015	BDI	Low income	AFRO				0	3885	42169	90	85000	1.2	10160030	395.64	87.922	305.55	14.3867	4.88311	41.5337	6.10985	-1.27221	-1.93951	-1.18427	-0.710473	-1.16758	-1.25752	0.427	94.7	111.993											23143	1678	20186	4964	17	209	2	0	2
Burundi	2016	BDI	Low income	AFRO				0	4518	51917		84000	1.2	10487998	408.411	87.612	282.193	18.4619	6.19156	30.5137	38.6149	-1.54965	-1.97072	-1.44169	-0.825259	-1.46024	-1.2457	0.427	94.7	97.8884	6.8	0.5									22105	1597	19307	3770	17	204	2	0	2
Burundi	2017	BDI	Low income	AFRO				0	4187	60115		83000	1.1	10827024	421.613	87.294	292.998	0	0	0	0	-1.56826	-2.00754	-1.34111	-0.836044	-1.39559	-1.28387	0.421	94.7	83.4743											39829	1516	37225	8341	16	394	4	0	3
Burundi	2018	BDI	Low income	AFRO				0	3986	65483		82000	1	11175378	435.178	86.968	271.752	0	0	0	0	-1.65157	-1.59795	-1.41998	-0.982583	-1.49661	-1.45063	0.423	94.7
Cambodia	2008	KHM	Lower middle income	WPRO	0	5261582	46585415	51846997				81000	0.9	13883834	78.653	80.429	745.609	49.2302	6.60109	51.0762	16.2438	-0.971139	-0.300469	-0.988755	-0.446454	-1.1483	-1.23137	0.521		30.4538	8.455	2.444	0.41								61949	6429	54058	10256	78	657	4	0	4
Cambodia	2009	KHM	Lower middle income	WPRO	36955	1703403	51994840	53735198				80000	0.8	14093604	79.8414	80.07	738.055	55.9824	7.58331	50.5034	16.2271	-0.913448	-0.56256	-0.945098	-0.485972	-1.11806	-1.17474	0.524		26.6016	8.546	2.378	0.388								62562	5796	55467	9166	72	690	4	0	4
Cambodia	2010	KHM	Lower middle income	WPRO	51540	2436832	55571098	58059470	551.62	42799		79000	0.8	14312212	81.0798	79.706	785.502	54.3047	6.9117	51.9095	13.899	-0.927255	-0.500984	-0.942989	-0.475346	-1.11851	-1.24303	0.535	59.3	23.933	8.562	2.302	0.383		0.8	7.02	0.43	0.12	0.06	0	48515	5810	41464	7437	74	525	3	0	3
Cambodia	2011	KHM	Lower middle income	WPRO	963952	5300117	46569946	52834015	663.5	46473	93	79000	0.8	14541423	82.3783	79.337	882.275	66.2179	7.50353	59.7419	11.1149	-0.914128	-0.30442	-0.862749	-0.583629	-1.04504	-1.23874	0.542	56.4	22.1904	8.735	2.264	0.4								71265	6139	63887	12524	79	821	5	0	4
Cambodia	2012	KHM	Lower middle income	WPRO	956837	5212931	44713950	50883718	667.38	48913	87	78000	0.7	14780454	83.7325	78.963	950.88	69.0617	7.26524	60.4709	19.3859	-0.96148	-0.103577	-0.815832	-0.341397	-0.979674	-1.0701	0.548	53.6	20.4731	9.232	1.651	0.33								34728	6645	26996	6077	87	352	2	0	2
Cambodia	2013	KHM	Lower middle income	WPRO				0	695.25	50659	85	78000	0.7	15026332	85.1254	78.585	1013.42	72.0095	7.09383	61.2222	18.7212	-0.980927	-0.136436	-0.906181	-0.338365	-1.00412	-1.05243	0.555	53.1	18.835	9.598	4.759	0.349	7	0.75	6.55	0.4	0.11	0.06	0.57	44920	7006	37040	7975	93	489	3	0	2
Cambodia	2014	KHM	Lower middle income	WPRO				0	722.12	52907	76	77000	0.7	15274503	86.5313	78.201	1093.5	73.2993	6.6968	58.6218	22.7126	-1.10775	0.0231748	-0.68896	-0.423163	-0.95521	-1.13776	0.561	52.7	17.3268	9.547	1.682	0.344								50996	7338	42985	9914	98	575	3	0	3
Cambodia	2015	KHM	Lower middle income	WPRO	16620	1010975	20792947	21820542	768	54769	79	76000	0.6	15521436	87.9302	77.812	1162.9	72.0516	6.17149	57.3311	20.3576	-1.12261	0.0619423	-0.699455	-0.525049	-0.978472	-1.11799	0.566	52.2	16.0048				8							38532	7779	30186	7546	105	408	2	0	2
Cambodia	2016	KHM	Lower middle income	WPRO				0	720	56754	80	75000	0.6	15766293	89.3173	77.418	1278.63	77.6737	6.08196	58.5604	18.9499	-1.10694	0.211038	-0.694114	-0.46522	-1.06366	-1.27292	0.572	51.6	14.9313											34224	8445	25251	7261	115	345	2	1	2
Cambodia	2017	KHM	Lower middle income	WPRO				0	760	58516	90	74000	0.6	16009414	90.6946	77.02	1385.46	0	0	0	0	-1.15592	0.0911684	-0.658138	-0.502938	-1.05614	-1.29138	0.578	51.2	14.1619											38516	9001	29024	9374	124	399	2	1	2
Cambodia	2018	KHM	Lower middle income	WPRO				0	619	59526		73000	0.5	16249798	92.0564	76.612	1510.32	0	0	0	0	-1.22133	0.108229	-0.568605	-0.504917	-1.11467	-1.32557	0.581	50.8
Cameroon	2008	CMR	Lower middle income	AFRO	4890812	7022962	32949334	44863108				500000	4.6	19252666	40.7283	49.65	1371.75	61.4511	4.39934	78.7998	3.19843	-1.0678	-0.550896	-0.805821	-0.82715	-1.09986	-1.02217	0.489		116.554											42873	9556	23194	15213	17	42	2	0	1
Cameroon	2009	CMR	Lower middle income	AFRO	11646358	1923386	63401167	76970911				510000	4.5	19789919	41.8648	49.046	1314.71	57.9694	4.32968	74.4191	3.54305	-1.04036	-0.47447	-0.837523	-0.761582	-1.12314	-1.00363	0.497		113.244	3.924	0.693	0.014								53313	10371	32314	19037	19	58	3	0	2
Cameroon	2010	CMR	Lower middle income	AFRO	8874083	14395254	40916286	64185623	13818	89455		520000	4.5	20341241	43.0311	48.441	1285.26	58.9618	4.50392	71.7398	5.40719	-1.05828	-0.736971	-0.890072	-0.744188	-1.07124	-1.06105	0.471	77.3	110.189	5.365	0.857	0.021	13	8.43	0.72	0.77	0.09	0.05	0	42303	11986	19432	15827	21	35	2	1	1
Cameroon	2011	CMR	Lower middle income	AFRO	4641693	9170306	34159215	47971214	15379	105653	62	530000	4.4	20906388	44.2267	47.836	1403.26	48.5915	3.39884	51.4439	14.369	-1.03312	-0.661688	-0.890059	-0.806949	-1.07448	-1.14545	0.513	76.6	107.148	9.337	0.898	0.079								41909	13871	17064	16171	24	30	2	1	1
Cameroon	2012	CMR	Lower middle income	AFRO	4601231	15726635	30513008	50840874	17755	122783	61	540000	4.3	21485266	45.4513	47.231	1354.62	62.7031	4.54202	70.2674	7.10807	-1.02158	-0.588517	-0.898006	-0.928684	-1.04152	-1.26132	0.524	75.8	103.572											59158	15629	32814	20350	27	57	3	1	1
Cameroon	2013	CMR	Lower middle income	AFRO	13745789	14805716	43997798	72549303	23173	131594	81	540000	4.2	22077298	46.7037	46.627	1465.22	67.2661	4.50318	71.4028	6.14494	-1.0369	-0.532237	-0.918752	-0.93747	-1.05095	-1.20525	0.531	75.2	99.5054					7.43	0.63	0.67	0.08	0.04	0.79	77139	18412	47650	26188	32	82	3	1	2
Cameroon	2014	CMR	Lower middle income	AFRO				0	22297	145038		540000	4.1	22681858	47.9826	46.024	1540.57	71.2424	4.53428	70.8786	9.22458	-0.944342	-1.05925	-0.791034	-0.884595	-0.896448	-1.164	0.54	74.4	95.0047											67047	22176	35208	23015	38	60	3	1	1
Cameroon	2015	CMR	Lower middle income	AFRO				0	26678	168249	60	540000	3.9	23298368	49.2868	45.422	1326.97	63.628	4.69952	69.7441	7.89887	-0.95408	-0.989607	-0.780584	-0.917099	-0.975968	-1.07449	0.548	74.2	90.1277											74447	26858	39499	37456	46	67	3	1	2
Cameroon	2016	CMR	Lower middle income	AFRO				0	23005	205382	72	540000	3.8	23926539	50.6157	44.821	1363.4	64.4673	4.69025	69.5026	9.33252	-1.03297	-1.06214	-0.763864	-0.789898	-1.036	-1.15444	0.556	74.1	84.9417			0.085								91728	31361	53880	50245	53	91	3	1	2
Cameroon	2017	CMR	Lower middle income	AFRO				0	23098	253793	78	540000	3.7	24566045	51.9685	44.223	1421.59	0	0	0	0	-1.05211	-1.09568	-0.813673	-0.822792	-1.03163	-1.19932	0.56	74	79.4962											129266	33185	90160	66463	56	152	5	1	3
Cameroon	2018	CMR	Lower middle income	AFRO				0	21716	281083		540000	3.6	25216237	53.344	43.626	1533.74	0	0	0	0	-1.104	-1.37598	-0.799653	-0.799376	-1.07966	-1.14975	0.563	73.8
Cabo Verde	2008	CPV	Lower middle income	AFRO	0	30654	2538946	2569600				2000	0.6	480842	119.316	39.806	3721.25	130.287	3.58314	24.4517	6.16973	0.937763	0.813496	0.065787	-0.0399444	0.576221	0.867661	0.622		13.3657			0.041	21							2385	887	1485	430	249	416	5	2	3
Cabo Verde	2009	CPV	Lower middle income	AFRO	0	18978	1091793	1110771				2000	0.6	486671	120.762	38.984	3517.4	132.602	3.88153	24.2296	3.15959	0.891081	0.819041	0.0531146	0.040309	0.535593	0.867435	0.623		12.8106	9.98	5.05	0.06								1610	950	642	477	262	177	3	2	1
Cabo Verde	2010	CPV	Lower middle income	AFRO	4853	499368	2045844	2550065		595		2100	0.6	492654	122.247	38.179	3378.25	148.233	4.47556	28.0819	6.04237	0.894678	0.840973	-0.0159267	-0.0326268	0.47466	0.856145	0.626	30	12.3661	10.808	5.812	0.08	21	33.67	3.83	0.6	0	0.4	0	3253	1051	2183	1073	284	589	6	2	4
Cabo Verde	2011	CPV	Lower middle income	AFRO	6537	522275	3073161	3601973		697	95	2100	0.6	498856	123.786	37.678	3740.39	158.115	4.30527	25.8929	4.71824	0.970096	0.722605	0.154647	0.0736227	0.510735	0.90375	0.633	29.2	12.0029	10.687	5.747	0.059								3619	1140	2458	1179	300	647	7	2	5
Cabo Verde	2012	CPV	Lower middle income	AFRO	73	17194	16761	34028		864	95	2100	0.6	505235	125.368	37.179	3447.52	172.418	5.08776	25.0098	12.4762	0.93872	0.809086	0.120574	0.056366	0.524149	0.868031	0.634	28.5	11.6275	10.72	5.058									1530	1232	277	744	316	71	3	2	1
Cabo Verde	2013	CPV	Lower middle income	AFRO	6250	1814407	3095629	4916286		996	95	2200	0.6	511748	126.985	36.683	3615.98	186.641	5.24588	24.7004	14.7071	0.916024	0.778	0.0969095	-0.100721	0.535971	0.836729	0.641	27.8	11.2473	11.421	5.922			33.47	3.81	0.6	0	0.4	1	4368	1411	2935	1471	352	731	8	3	6
Cabo Verde	2014	CPV	Lower middle income	AFRO	93000	2343480	1375173	3811653		1211	95	2200	0.6	518269	128.603	36.19	3588.67	186.668	5.28356	26.1575	14.5167	0.956973	0.350779	0.069981	-0.183812	0.634805	0.938026	0.641	27.1	10.8684											2766	1517	1224	1099	367	296	5	3	2
Cabo Verde	2015	CPV	Lower middle income	AFRO				0		1355	95	2300	0.6	524743	130.209	35.7	3043.01	159.22	5.31379	24.0166	6.41703	0.943873	0.86781	0.167493	-0.264604	0.590745	0.950176	0.643	26.5	10.4963	12.272	7.694									2648	1561	1060	966	366	248	5	3	2
Cabo Verde	2016	CPV	Lower middle income	AFRO				0		1616	95	2300	0.6	531146	131.798	35.216	3130.98	159.074	5.23696	26.0142	15.0639	0.975552	0.886216	0.12505	-0.29604	0.347443	0.868906	0.645	27.5	10.137			0.083								1728	1584	116	907	359	26	3	3	0
Cabo Verde	2017	CPV	Lower middle income	AFRO				0		1809		2400	0.6	537497	133.374	34.739	3292.65	0	0	0	0	0.967587	0.77446	0.16793	-0.204477	0.415123	0.834759	0.647	29	9.80111											2839	1652	1159	964	361	253	5	3	2
Cabo Verde	2018	CPV	Lower middle income	AFRO				0		2153		2400	0.6	543767	134.93	34.268	3635.41	0	0	0	0	0.997744	0.747234	0.319239	-0.241153	0.445457	0.76822	0.651	28.8
Central African Republic	2008	CAF	Low income	AFRO	355417	702508	19579318	20637243				140000	5.3	4273366	6.85956	61.494	464.561	18.3765	4.02207	42.6107	23.0076	-0.988078	-1.8424	-1.37441	-1.20607	-1.41479	-1.11549	0.339		346.703	1.922	0.398	0.018								20479	1632	18725	5182	11	125	5	0	4
Central African Republic	2009	CAF	Low income	AFRO	0	2241257	9201002	11442259				140000	5.1	4337625	6.9627	61.306	474.705	19.5512	4.34508	39.8682	40.862	-1.00347	-1.90531	-1.41218	-1.25586	-1.30509	-0.97669	0.346		330.951	2.491	0.465	0.023								6515	1642	4758	1444	12	34	1	0	1
Central African Republic	2010	CAF	Low income	AFRO	0	1873217	13024181	14897398	2013	15287		140000	5	4386768	7.04159	61.096	487.945	16.7061	3.74203	46.436	22.2359	-1.10422	-2.02063	-1.38774	-1.15935	-1.29428	-0.929652	0.355	93.6	317.321					12.77	2.09	0.3	0.11	0.09	0	11425	1546	9763	2533	11	72	2	0	2
Central African Republic	2011	CAF	Low income	AFRO	0	1892102	13892462	15784564	2552	14405	77	130000	4.8	4418636	7.09274	60.865	551.028	18.7505	3.82266	44.7936	31.3198	-1.0875	-1.78939	-1.28237	-1.19161	-1.29068	-0.946709	0.363	93.6	304.788				10							9661	1397	8151	2353	11	62	2	0	2
Central African Republic	2012	CAF	Low income	AFRO				0	2742	16632		130000	4.6	4436415	7.12128	60.612	565.833	18.7194	3.87415	43.3078	29.2289	-1.24114	-1.85292	-1.44853	-1.07746	-1.44337	-0.992782	0.37	93.6	291.298											6531	1217	5212	1538	10	41	1	0	1
Central African Republic	2013	CAF	Low income	AFRO				0	1541	16568	91	120000	4.4	4447942	7.13978	60.337	380.19	16.3456	4.84335	48.7446	36.2796	-1.47469	-2.1549	-1.60988	-1.17232	-1.79308	-1.09076	0.351	93.7	277.303					12.17	1.99	0.28	0.11	0.09	0.48	7366	1069	6192	2189	9	52	2	0	1
Central African Republic	2014	CAF	Low income	AFRO				0	2562	24142		120000	4.2	4464175	7.16584	60.041	423.884	18.3032	4.85325	41.21	38.753	-1.39162	-2.69919	-1.84833	-1.39343	-1.6957	-1.16016	0.355	93.7	262.157											6443	951	5385	1465	9	48	1	0	1
Central African Republic	2015	CAF	Low income	AFRO				0	2721	28303		120000	4	4493170	7.21238	59.723	377.271	21.9794	6.30899	29.9811	59.017	-1.22553	-1.90476	-1.78465	-1.43994	-1.6848	-1.30806	0.362	93.7	245.416	2.039	0.629	0.044								4195	888	3197	383	8	30	1	0	1
Central African Republic	2016	CAF	Low income	AFRO				0	3901	31593		110000	3.9	4537687	7.28384	59.382	401.918	16.3604	4.28252	43.0794	40.9443	-1.08655	-1.78927	-1.7717	-1.42731	-1.8165	-1.28	0.372	93.7	227.719											10776	847	9821	807	8	96	2	0	2
Central African Republic	2017	CAF	Low income	AFRO				0	2897	36703		110000	3.7	4596028	7.37749	59.02	449.786	0	0	0	0	-1.10751	-2.00621	-1.76504	-1.48077	-1.73149	-1.17321	0.376	93.7	209.612											9499	852	8538	367	9	86	2	0	2
Central African Republic	2018	CAF	Low income	AFRO				0	3186	39641		110000	3.6	4666377	7.49041	58.636	475.721	0	0	0	0	-1.1886	-2.28126	-1.72042	-1.3675	-1.68769	-1.2334	0.381	93.6
Chad	2008	TCD	Low income	AFRO	142106	2242566	11652559	14037231				94000	1.5	11183588	8.8815	78.099	925.636	37.8808	4.05955	68.8159	5.87167	-1.44591	-1.96676	-1.57665	-1.17509	-1.6167	-1.52294	0.35		82.8067											9398	3039	6155	1623	24	49	1	0	1
Chad	2009	TCD	Low income	AFRO	130737	2063160	10463370	12657267				96000	1.5	11560147	9.18055	78.066	800.464	35.8636	4.44167	65.013	8.14151	-1.39856	-1.72832	-1.44578	-1.06258	-1.51338	-1.4022	0.366		76.705											13148	3297	9650	2365	26	77	1	0	1
Chad	2010	TCD	Low income	AFRO	0	3862235	7929254	11791489	1601	31919		99000	1.5	11952136	9.49185	78.015	891.699	36.4862	4.06023	67.5845	5.94831	-1.36033	-1.52483	-1.4663	-1.06831	-1.50332	-1.38105	0.374	93.4	71.8495					6.72	0	0.57	0.17	0.01	0	18833	3640	14994	4489	29	120	2	0	1
Chad	2011	TCD	Low income	AFRO	227237	2610372	15164149	18001758	1930	32832	69	100000	1.5	12360989	9.81654	77.946	983.447	38.7257	3.91046	60.7702	12.4318	-1.35003	-1.31809	-1.37054	-1.02535	-1.47423	-1.32882	0.385	93.3	67.9729											22349	4088	18060	4990	33	144	2	0	1
Chad	2012	TCD	Low income	AFRO	121027	6343779	9884338	16349144	2643.49	36526	68	110000	1.4	12784750	10.1531	77.858	967.408	34.9249	3.57735	64.0586	11.6522	-1.34275	-1.04412	-1.48877	-1.07235	-1.46607	-1.31372	0.393	93.2	64.1902	2.8	0.416	0.054								9791	4508	5103	2329	36	40	1	0	0
Chad	2013	TCD	Low income	AFRO	123770	4622591	12886293	17632654	4338.48	38873	91	110000	1.4	13220424	10.4991	77.752	979.534	47.423	4.7946	49.7327	6.76328	-1.37471	-1.08947	-1.38883	-0.991799	-1.38249	-1.35127	0.399	93.2	60.5429	3.089	0.436	0.055		5.88	0	0.5	0.15	0.01	0.65	18060	5020	12853	5030	39	101	1	0	1
Chad	2014	TCD	Low income	AFRO				0	6086	47148		110000	1.4	13663559	10.851	77.628	1018.93	46.8854	4.55047	52.3256	15.7282	-1.33105	-1.56888	-1.49593	-1.15897	-1.13865	-1.31569	0.406	93.1	57.0733											16453	5274	10988	4795	41	86	1	0	1
Chad	2015	TCD	Low income	AFRO				0	4671	57316		110000	1.4	14110975	11.2063	77.485	775.708	35.5214	4.54621	56.4464	15.0823	-1.33518	-0.974553	-1.46104	-1.21075	-1.18328	-1.36397	0.403	93.1	53.8266											12321	5243	6886	3775	40	53	1	0	0
Chad	2016	TCD	Low income	AFRO				0	4377	44207	68	120000	1.4	14561666	11.5642	77.323	692.979	31.6859	4.5381	61.156	14.5828	-1.35586	-1.30236	-1.5119	-1.18002	-1.37793	-1.48788	0.398	93.1	50.8364	3.637	0.475									14728	5119	9393	4518	39	71	1	0	1
Chad	2017	TCD	Low income	AFRO				0	4776	51868		120000	1.3	15016773	11.9256	77.142	664.303	0	0	0	0	-1.37223	-1.28733	-1.4698	-1.21024	-1.29534	-1.43236	0.401	93.2	48.1473											15462	4828	10408	5812	36	78	1	0	1
Chad	2018	TCD	Low income	AFRO				0	5619	61352		120000	1.3	15477751	12.2917	76.941	728.343	0	0	0	0	-1.45447	-1.47899	-1.52885	-1.11231	-1.30528	-1.41039	0.401	93.1
Chile	2008	CHL	High income	PAHO	24153793	87134245	878054	112166092				33000	0.3	16708258	22.4715	13.041	10751.5	726.716	6.74048	37.4304	0.0119194	1.01351	0.43319	1.16823	1.51867	1.31331	1.37673	0.811		4.79208	1.467	10.418	0.023
Chile	2009	CHL	High income	PAHO	30561447	110436733	309232	141307412				36000	0.3	16886186	22.7108	12.983	10208.9	738.46	7.20918	34.5889	0.0132486	1.01685	0.603231	1.24779	1.46252	1.29651	1.38013	0.819		4.7617	1.452	10.328	0.023	21
Chile	2010	CHL	High income	PAHO	37535990	119224642	468527	157229159	156	14356		39000	0.4	17062536	22.948	12.926	12808	871.263	6.77489	34.4676	0.0102205	1.09561	0.679605	1.27253	1.43848	1.33554	1.49729	0.8	22.8	4.71952				20	11	0.12	0.58	0.13	0.36	0
Chile	2011	CHL	High income	PAHO	42265614	123180023	438142	165883779	151	15617	94	42000	0.4	17233576	23.178	12.868	14637.2	995.838	6.77179	34.4993	0.002029	1.07391	0.452553	1.2476	1.45909	1.3659	1.52844	0.812	23	4.66499				21
Chile	2012	CHL	High income	PAHO	75541065	136781489	227585	212550139	157	19071	95	46000	0.4	17400347	23.4023	12.811	15351.6	1083.46	7.02092	33.4077	0.0015266	1.07695	0.331102	1.26407	1.53851	1.39189	1.58222	0.818	22.2	4.60832				22
Chile	2013	CHL	High income	PAHO				0	251	22706		49000	0.4	17571507	23.6325	12.754	15842.9	1186.8	7.44478	33.6383	0.00269315	1.10629	0.363743	1.26452	1.49145	1.36783	1.54157	0.83	22.5	4.54789				22	10.69	0.12	0.57	0.12	0.35	1.04
Chile	2014	CHL	High income	PAHO				0	228	25106	95	53000	0.4	17758959	23.8846	12.697	14671	1154.85	7.80603	34.2687	0.00242602	1.05591	0.447517	1.16133	1.49442	1.43314	1.4885	0.834	23	4.48331
Chile	2015	CHL	High income	PAHO	48207165	124509458	55427	172772050	217	28081	95	57000	0.5	17969353	24.1676	12.64	13574.2	1140.13	8.29996	34.5093	0.00141932	1.00449	0.433439	1.0861	1.34523	1.34408	1.27997	0.839	22.7	4.4135
Chile	2016	CHL	High income	PAHO	65865282	118838480	112792	184816554	274	32738	95	61000	0.5	18209068	24.49	12.578	13748.1	1190.55	8.52894	34.77	0.00285154	0.99514	0.413111	1.01075	1.37306	1.12927	1.14005	0.843	23.7	4.33916	8.6	10.8
Chile	2017	CHL	High income	PAHO	105967515	176222581	168489	282358585	272	39088		66000	0.5	18470439	24.8415	12.51	15037.4	0	0	0	0	0.998773	0.417022	0.843516	1.33513	1.01174	1.03929	0.845	24.2	4.26151
Chile	2018	CHL	High income	PAHO	108369580	207644768	0	316014348	366	45103		71000	0.5	18729160	25.1894	12.436	15923.4	0	0	0	0	1.05493	0.425246	1.08403	1.34351	1.11547	1.01212	0.847	24.1
China	2008	CHN	Upper middle income	WPRO	0	236039148	87795049	323834197						1324655000	141.098	53.461	3468.3	132.785	3.87723	47.3683	0.155663	-1.6995	-0.491275	0.150768	-0.154791	-0.419797	-0.520295	0.681		1.87772	12.413		2.445								461567	328714	125826	124838	626	240	0	0	0
China	2009	CHN	Upper middle income	WPRO	0	268774704	84760650	353535354						1331260000	141.801	52.12	3832.24	163.712	4.32182	43.4562	0.105556	-1.70117	-0.449346	0.0938044	-0.223832	-0.407051	-0.514938	0.69		1.73901	13.643	14.015	2.515								554072	395012	151389	153590	697	267	0	0	0
China	2010	CHN	Upper middle income	WPRO	2945565	497309402	86317453	586572420						1337705000	142.488	50.774	4550.45	187.733	4.20799	40.8	0.12174	-1.68055	-0.657061	0.0886487	-0.234011	-0.409916	-0.561643	0.702	49	1.67932	14.979	14.627	2.588		0	0	0	0	0	0	551775	462592	81982	178176	779	138	0	0	0
China	2011	CHN	Upper middle income	WPRO	4616099	529376006	59997523	593989628			87			1344130000	143.172	49.489	5618.13	237.934	4.32551	40.2655	0.0755044	-1.63761	-0.602055	0.0882015	-0.221428	-0.464836	-0.507114	0.711	48.3	1.67878	16.319	14.733	2.647								670260	549651	113245	214757	904	186	0	0	0
China	2012	CHN	Upper middle income	WPRO	5184613	554007385	76621435	635813433			86			1350695000	143.871	48.235	6316.92	283.522	4.5494	39.2346	0.0562839	-1.63794	-0.538782	0.0234259	-0.24082	-0.54289	-0.435701	0.719	47.5	1.6842	18.054	15.467	2.729	42							764062	650517	105656	261907	1048	170	1	0	0
China	2013	CHN	Upper middle income	WPRO	6648786	714079592	36775945	757504323			85			1357380000	144.583	46.987	7050.65	328.185	4.71002	38.1595	0.0554472	-1.63141	-0.54379	0.00364812	-0.28798	-0.52459	-0.358352	0.727	46.9	1.69675	20.015	16.438	2.845								790476	758847	23360	306436	1202	37	1	1	0
China	2014	CHN	Upper middle income	WPRO	3320847	977788274	8866450	989975571			84			1364270000	145.317	45.741	7651.37	361.724	4.77323	36.5648	0.030186	-1.61667	-0.522584	0.322888	-0.282993	-0.414477	-0.340069	0.735	46.3	1.71924	21.491	16.989	2.93								892866	876859	7492	366752	1373	12	1	1	0
China	2015	CHN	Upper middle income	WPRO				0			87			1371220000	146.058	44.5	8033.39	392.846	4.88872	35.0893	0.00859982	-1.66078	-0.550295	0.407864	-0.289439	-0.409797	-0.282107	0.742	45.7	1.75596	23.073	17.855	3.013								1002615	988743	4929	429735	1539	8	1	1	0
China	2016	CHN	Upper middle income	WPRO	8246538	1035854907	3243528	1047344973						1378665000	146.851	43.264	8078.79	398.332	4.98188	35.9062	0.00161523	-1.56129	-0.499395	0.354875	-0.264475	-0.334415	-0.254059	0.749	45.1	1.80513											1148681	1134510	4363	513671	1770	7	1	1	0
China	2017	CHN	Upper middle income	WPRO				0						1386395000	147.674	42.04	8759.04	0	0	0	0	-1.50478	-0.231013	0.42047	-0.147617	-0.262956	-0.269936	0.753	44.5	1.86822											1300406	1286596	3207	607105	2030	5	1	1	0
China	2018	CHN	Upper middle income	WPRO	10619335	1198273414	3593656	1212486405		718499	90			1392730000	148.349	40.848	9770.85	0	0	0	0	-1.44938	-0.261062	0.477128	-0.135021	-0.201575	-0.271244	0.758	43.8
Colombia	2008	COL	Upper middle income	PAHO	25320956	103055911	501306	128878173				120000	0.4	44254975	39.8873	22.796	5461.78	327.86	6.03381	23.4716	0.068108	-0.165923	-1.85091	-0.0287408	0.261975	-0.396767	-0.237617	0.72		2.44698	6.321	15.206									90296	51567	1527	65562	906	27	2	1	0
Colombia	2009	COL	Upper middle income	PAHO	17627458	87782780	220541	105630779				130000	0.4	44750054	40.3335	22.413	5195.39	329.271	6.39558	20.4686	0.0552062	-0.149611	-1.83191	-0.245924	0.148284	-0.388473	-0.309453	0.724		2.40419	6.44	15.438									98094	51492	554	71996	848	9	2	1	0
Colombia	2010	COL	Upper middle income	PAHO	25826915	86962224	275591	113064730	779	22588		130000	0.4	45222700	40.7595	22.036	6326.55	391.036	6.25593	20.8683	0.0707937	-0.132379	-1.53718	-0.0592384	0.253475	-0.30859	-0.385391	0.729	48.3	2.37799	6.559	15.676									106178	51953	400	78397	806	6	2	1	0
Colombia	2011	COL	Upper middle income	PAHO	33853891	62819944	0	96673835	695	31270		130000	0.4	45663099	41.1565	21.665	7324.38	418.933	5.79618	21.2128	0.178896	-0.0597142	-1.28466	0.0388793	0.359238	-0.255829	-0.288794	0.735	48.5	2.36322	9.114	16.694		14							111274	54700	497	82326	796	7	2	1	0
Colombia	2012	COL	Upper middle income	PAHO	35433542	99335154	176131	134944827	695	37386	53	130000	0.4	46076848	41.5294	21.299	8042.53	448.232	5.68462	21.5298	0.282725	-0.0639913	-1.40181	0.022952	0.400677	-0.353872	-0.387451	0.736	48.2	2.34885	9.671	17.4		15							116152	63298	615	86381	856	8	3	1	0
Colombia	2013	COL	Upper middle income	PAHO	34547857	84674170	306020	119528047	704	45571	65	130000	0.4	46497267	41.9083	20.939	8212.67	466.62	5.81054	20.9219	0.37217	-0.0812788	-1.29197	0.0713581	0.402893	-0.405888	-0.405205	0.746	47.6	2.33511	10.239	18.064		15							119882	73170	1053	89898	913	13	3	2	0
Colombia	2014	COL	Upper middle income	PAHO				0	804	55319		140000	0.4	46969209	42.3337	20.585	8114.08	459.475	5.80631	20.3554	1.75018	-0.0433162	-1.11459	-0.100556	0.496235	-0.291902	-0.368626	0.75	47.3	2.32156	10.795	18.214		15							127507	88186	650	97547	1011	7	3	2	0
Colombia	2015	COL	Upper middle income	PAHO				0	712	66889	68	140000	0.4	47520667	42.8307	20.236	6175.88	364.042	6.02267	19.5834	2.17116	0.0039272	-1.06915	-0.0361266	0.465427	-0.268417	-0.298175	0.753	46.8	2.30859	11.4	19.379									136973	105636	546	106762	1112	6	3	2	0
Colombia	2016	COL	Upper middle income	PAHO				0	682	75993		150000	0.4	48171392	43.4172	19.892	5871.22	340.365	5.91234	20.157	2.0576	0.120772	-0.882459	0.0154443	0.402009	-0.278798	-0.324252	0.759	47.3	2.29752	12.018	20.036									149441	116151	2081	117412	1123	20	3	3	0
Colombia	2017	COL	Upper middle income	PAHO				0	643	78228		150000	0.4	48901066	44.0749	19.554	6375.93	0	0	0	0	0.110943	-0.772603	-0.0738818	0.340935	-0.360014	-0.370021	0.76	47.1	2.28892	12.627	20.835									159314	124581	2462	126682	1108	22	3	3	0
Colombia	2018	COL	Upper middle income	PAHO				0	493	113051	95	160000	0.4	49648685	44.7487	19.222	6667.79	0	0	0	0	0.191384	-0.813389	-0.0852262	0.327788	-0.407809	-0.301493	0.761	46.8
Comoros	2008	COM	Lower middle income	AFRO				0				100	0.1	657229	353.159	72.114	1387.59	72.4941	8.98742	80.8933	7.02424	-0.287371	-1.10735	-1.77554	-1.4948	-1.03297	-0.790295	0.499		4.79093											514	119	320	108	3520	9462	1	0	1
Comoros	2009	COM	Lower middle income	AFRO				0				100	0.1	673252	361.769	72.079	1339.34	68.1852	8.57702	81.4144	7.58956	-0.341994	-0.766736	-1.76984	-1.54874	-1.13006	-0.828634	0.506		4.83874	7.025	1.901	0.267								348	124	161	63	3611	4674	1	0	0
Comoros	2010	COM	Lower middle income	AFRO	0	169643	0	169643		20		200	0.1	689692	370.603	72.027	1315.21	67.1508	8.52294	78.6663	10.708	-0.422287	-0.562939	-1.74306	-1.42361	-1.04639	-0.806916	0.513	65.2	4.88284				22	7.08	1.63	0.27	0.27	0.14	0	731	127	560	136	3568	15797	1	0	1
Comoros	2011	COM	Lower middle income	AFRO	0	936323	0	936323		27		200	0.1	706569	379.672	71.96	1446.07	78.6099	9.09871	70.397	9.85611	-0.373952	-0.552736	-1.76051	-1.36131	-1.00294	-0.790624	0.524	65.2	4.9277											1288	137	1118	228	3646	29862	2	0	2
Comoros	2012	COM	Lower middle income	AFRO	4701	174303	1353302	1532306		36	80	200	0.1	723871	388.969	71.877	1403.43	65.4131	7.94529	78.041	9.27249	-0.466149	-0.452308	-1.55086	-1.39106	-1.01577	-0.783376	0.529	65.2	4.9654	9.214	1.699	0.221								1039	147	868	186	3646	21458	2	0	1
Comoros	2013	COM	Lower middle income	AFRO	3429	230686	462275	696390		41	90	200	0.1	741505	398.444	71.777	1504.92	69.0191	7.78424	76.256	9.73715	-0.460561	-0.256929	-1.58937	-1.20166	-0.936804	-0.73996	0.532	65.1	4.99361					7.08	1.63	0.27	0.27	0.14	0.68	668	160	488	111	3603	10992	1	0	1
Comoros	2014	COM	Lower middle income	AFRO	0	271568	780581	1052149		50	95	200	0.1	759390	408.055	71.662	1511.82	68.582	7.59489	76.5251	9.61844	-0.291746	-0.18691	-1.67404	-1.10421	-0.8917	-0.612202	0.534	65	5.00966											1107	172	914	413	3492	18590	2	0	1
Comoros	2015	COM	Lower middle income	AFRO				0		64		200	0.1	777424	417.745	71.53	1242.1	58.2416	7.68427	75.1985	9.67388	-0.291171	-0.232791	-1.52201	-1.02905	-0.815206	-0.719114	0.535	65	5.01182											591	180	386	149	3277	7043	1	0	1
Comoros	2016	COM	Lower middle income	AFRO	0	39512	796613	836125		70		200	0.1	795592	427.508	71.381	1272.19	59.0004	7.63109	73.1344	10.762	-0.25193	0.0357599	-1.55278	-1.04956	-0.998509	-0.665868	0.537	64.8	5.00038											1661	182	1447	366	2972	23613	2	0	2
Comoros	2017	COM	Lower middle income	AFRO	45936	148975	2130277	2325188		95	95	200	0.1	813892	437.341	71.216	1320.54	0	0	0	0	-0.295387	0.0360746	-1.56674	-1.03749	-1.05481	-0.684956	0.539	64.8	4.97283											1093	186	869	246	2719	12696	2	0	1
Comoros	2018	COM	Lower middle income	AFRO	0	160037	1083039	1243076	4	96	95	200	0.1	832322	447.244	71.035	1415.26	0	0	0	0	-0.437343	-0.203265	-1.63913	-1.11726	-1.08108	-0.816413	0.538	64.6
Costa Rica	2008	CRI	Upper middle income	PAHO	24038866	18521210	1363709	43923785				8100	0.3	4463125	87.4094	30.61	6859.08	519.345	7.51461	29.5109	0.140188	0.96676	0.360315	0.277681	0.457202	0.460335	0.551821	0.75		1.02502				12							46053	19633	872	15467	3279	146	11	5	0
Costa Rica	2009	CRI	Upper middle income	PAHO				0				8700	0.3	4520740	88.5378	29.425	6760.48	538.443	7.90735	26.4023	0.283916	1.00579	0.58711	0.331335	0.42198	0.563519	0.752068	0.751		1.01168											43710	21992	216	15498	3473	34	10	5	0
Costa Rica	2010	CRI	Upper middle income	PAHO	3611749	24765744	2178897	30556390		3409		9300	0.3	4577378	89.647	28.264	8141.91	665.251	8.1134	25.3843	0.210669	1.03989	0.691537	0.308137	0.465106	0.523667	0.70816	0.754	21.3	0.997829				12	2.21	0.69	0.28	0.24	0.3	0	41642	24007	210	15504	3622	32	9	5	0
Costa Rica	2011	CRI	Upper middle income	PAHO				0		3692	#N/A	9900	0.3	4633086	90.7381	27.132	9121.93	742.95	8.08733	26.2	0.445405	1.05386	0.508276	0.338154	0.449705	0.451358	0.648954	0.768	18.8	0.98163			8.214	12							39539	24613	486	15383	3571	71	9	6	0
Costa Rica	2012	CRI	Upper middle income	PAHO	2141826	18402940	1701913	22246679		3955	#N/A	11000	0.3	4688000	91.8136	26.054	9913.21	773.988	7.75122	25.0158	0.423958	1.08822	0.638402	0.500125	0.571751	0.519687	0.618262	0.774	19.9	0.962519				12							38495	25334	523	15647	3539	73	9	6	0
Costa Rica	2013	CRI	Upper middle income	PAHO				0		4314	#N/A	11000	0.4	4742107	92.8732	25.03	10490.1	811.519	7.67781	23.802	0.40254	1.07848	0.677918	0.482306	0.583298	0.55167	0.625901	0.777	22.3	0.940628	7.957	11.497	1.893	11	2.11	0.7	0.27	0.29	0.29	0.84	37183	25701	717	15809	3462	97	8	6	0
Costa Rica	2014	CRI	Upper middle income	PAHO	6028593	12236072	875102	19139767		4672	#N/A	12000	0.4	4795396	93.9169	24.059	10547.2	829.561	7.80328	24.659	0.399782	1.13835	0.577418	0.396598	0.514857	0.560501	0.75544	0.785	21	0.915928				11							36895	26732	557	16412	3481	73	8	6	0
Costa Rica	2015	CRI	Upper middle income	PAHO				0		5623	#N/A	13000	0.4	4847804	94.9433	23.138	11299.1	885.897	7.78042	22.7361	0.339763	1.15158	0.682025	0.375613	0.525765	0.504745	0.748427	0.786	21.1	0.88827				12							38836	28617	1735	17400	3613	219	8	6	0
Costa Rica	2016	CRI	Upper middle income	PAHO				0		6160	#N/A	13000	0.4	4899345	95.9527	22.265	11666.5	888.854	7.55572	22.1442	0.329181	1.11753	0.661428	0.355468	0.407434	0.466043	0.744238	0.789	19.7	0.85782											40861	30863	2200	18495	3792	270	9	7	0
Costa Rica	2017	CRI	Upper middle income	PAHO				0		6745	#N/A	14000	0.4	4949954	96.9439	21.44	11752.5	0	0	0	0	1.12011	0.608677	0.248596	0.44794	0.454821	0.46664	0.792	20.3	0.824939											42344	33316	1667	19767	4000	200	9	7	0
Costa Rica	2018	CRI	Upper middle income	PAHO	1628121	44000708	2415661	48044490	35	7246	#N/A	15000	0.4	4999441	97.9131	20.66	12027.4	0	0	0	0	1.14466	0.486434	0.378187	0.479403	0.478703	0.551761	0.794	20.1
Croatia	2008	HRV	High income	EURO	0	9787758	169269	9957027				1000	0.1	4309705	77.014	45.181	16309.4	1258.87	7.70337	14.5139	0	0.467807	0.571746	0.569998	0.509801	0.0863836	-0.0105806	0.805		0.181346				55
Croatia	2009	HRV	High income	EURO	0	10177395	189793	10367188				1000	0.1	4305181	76.9332	45.013	14556	1187.55	8.16124	13.7466	0	0.486278	0.611587	0.59685	0.559881	0.162147	-0.0464476	0.804		0.190992				54
Croatia	2010	HRV	High income	EURO				0		505		1000	0.1	4295427	76.7589	44.845	13923.6	1126.37	8.09579	13.9568	0	0.476428	0.608464	0.622321	0.574334	0.201946	0.0592684	0.811	17.1	0.195381	61.349	28.428	6.587	56	0.82	0.3	0.5	0.66	0.34	0
Croatia	2011	HRV	High income	EURO				0		568	95	1100	0.1	4280622	76.4943	44.678	14566.6	1132.5	7.78569	12.0522	0	0.521082	0.623747	0.561252	0.537303	0.217893	0.063671	0.817	17.3	0.194462	62.776	28.956	6.89	57
Croatia	2012	HRV	High income	EURO	0	11248515	29802	11278317		633		1200	0.1	4267558	76.2609	44.494	13238.1	1029.97	7.78826	11.4725	0	0.540831	0.606891	0.706692	0.458283	0.245608	0.00986543	0.82	15.3	0.190453	63.945	29.727	6.992	59
Croatia	2013	HRV	High income	EURO	0	14362023	1763	14363786		715	94	1200	0.1	4255689	76.0488	44.294	13642.2	930.72	6.82082	12.8282	0	0.513741	0.642668	0.701186	0.463075	0.291649	0.12422	0.825	13.7	0.183813	69.272	30.17	6.971	59	0.84	0.3	0.51	0.68	0.35	1.54
Croatia	2014	HRV	High income	EURO				0		795		1300	0.1	4238389	75.7396	44.077	13600.2	957.661	7.05065	15.7492	0	0.51494	0.619112	0.692963	0.395069	0.319685	0.219041	0.827	10.4	0.174499	65.095	31.244	7.103
Croatia	2015	HRV	High income	EURO				0		919	93	1400	0.1	4203604	75.118	43.845	11782.9	838.444	7.15421	15.5061	0	0.555507	0.590728	0.513849	0.364022	0.200354	0.245226	0.83	10.4	0.162555			6.603	56
Croatia	2016	HRV	High income	EURO				0		1023		1400	0.1	4174349	74.5952	43.597	12360.5	884.491	7.18008	15.3618	0	0.524517	0.663769	0.494287	0.356278	0.409176	0.203331	0.832	8.7	0.147884	81.134	29.962
Croatia	2017	HRV	High income	EURO				0		1115		1500	0.1	4124531	73.705	43.333	13412.3	0	0	0	0	0.511416	0.691869	0.571306	0.424106	0.334248	0.186701	0.835	7.5	0.130089
Croatia	2018	HRV	High income	EURO				0		1177		1600	0.1	4089400	73.0772	43.053	14909.7	0	0	0	0	0.501964	0.768878	0.456918	0.447347	0.324786	0.131639	0.837	7.6
Cuba	2008	CUB	Upper middle income	PAHO	0	37153984	9461819	46615803				14000	0.2	11236971	105.571	23.587	5411.27	608.316	11.3145	8.83733	0.192592	-1.80064	0.524764	-0.379952	-1.4971	-0.824909	0.270318	0.778		0.370242		65.918									57779	50823	5548	17612	5148	562	5	4	0
Cuba	2009	CUB	Upper middle income	PAHO	0	56999895	11720931	68720826				15000	0.2	11226709	105.475	23.495	5529.67	674.089	12.2902	8.09988	0.0938891	-1.70388	0.357172	-0.36246	-1.60396	-0.708231	0.279622	0.78		0.39206		66.157		59							72379	56894	13845	20617	4972	1210	6	5	1
Cuba	2010	CUB	Upper middle income	PAHO	0	58593535	8261407	66854942	67	6001		17000	0.2	11225832	105.466	23.403	5730.35	606.645	10.6876	9.18237	0.0265708	-1.61689	0.349292	-0.361429	-1.67138	-0.718004	0.312817	0.776	6.8	0.404881	90.897	67.507	0	59	7.53	0.64	0.15	1.47	0.43	0	74692	60064	12730	25051	4640	983	7	5	1
Cuba	2011	CUB	Upper middle income	PAHO	0	61245963	9321423	70567386	120	7463	93	19000	0.3	11236670	105.15	23.311	6139.72	692.555	11.3129	10.8165	0.168442	-1.61036	0.280382	-0.375389	-1.62653	-0.690742	0.272349	0.775	6.7	0.410718		69.242		51							77482	63523	11764	26894	4371	810	7	6	1
Cuba	2012	CUB	Upper middle income	PAHO	0	62992629	9053819	72046448	139	8742	95	21000	0.3	11257101	105.751	23.219	6497.32	597.524	9.29862	13.1321	0.156534	-1.51461	0.307248	-0.404913	-1.56056	-0.705527	0.235273	0.764	7.2	0.415842	80.943	72.099	0	53							82750	68617	11459	29644	4179	698	7	6	1
Cuba	2013	CUB	Upper middle income	PAHO	0	63807290	5927082	69734372	108	10193	94	23000	0.3	11282720	108.259	23.173	6837.71	705.131	10.4307	12.2715	0.118096	-1.47867	0.370565	-0.439775	-1.58399	-0.697264	0.120165	0.762	7.4	0.420243	77.429	73.341	0	51	7.53	0.64	0.15	1.46	0.43	2.04	89022	74137	11834	33256	3992	637	8	6	1
Cuba	2014	CUB	Upper middle income	PAHO				0	97	12597	94	25000	0.4	11306902	108.699	23.139	7133.34	855.989	12.1408	9.63919	0.106943	-1.5448	0.544822	-0.0467849	-1.32505	-0.657769	0.0684009	0.764	8.2	0.423424	79.341	74.794	0	52							90413	82817	3814	35850	3956	182	8	7	0
Cuba	2015	CUB	Upper middle income	PAHO				0	157	15241	95	27000	0.4	11324781	108.871	23.104	7694.01	972.73	12.7846	9.64398	0.0410633	-1.55812	0.644102	0.021765	-1.22355	-0.701459	0.0704845	0.768	8.2	0.425081											102837	89908	8931	41836	3830	380	9	8	1
Cuba	2016	CUB	Upper middle income	PAHO				0	143	17242	95	28000	0.4	11335109	108.97	23.07	8060.8	970.646	12.1912	10.3078	0.0916731	-1.5602	0.685364	-0.104979	-1.3387	-0.442362	0.169139	0.771	8.1	0.425237											112986	100440	7965	47787	3840	305	10	9	1
Cuba	2017	CUB	Upper middle income	PAHO				0	151	19466	95	30000	0.4	11339259	109.01	23.023	8541.21	0	0	0	0	-1.55191	0.646901	-0.181841	-1.32906	-0.431357	0.265627	0.777	8.1	0.423968	77.9	81.9									121308	109736	6746	52507	3787	233	11	10	1
Cuba	2018	CUB	Upper middle income	PAHO				0	184	21946	95	31000	0.4	11338138	109	22.963	8821.82	0	0	0	0	-1.44482	0.652334	-0.244838	-1.45596	-0.44435	0.165415	0.778	8
Côte d'Ivoire	2008	CIV	Lower middle income	AFRO	6990472	5088519	55215326	67294317				490000	3.9	19605569	61.6527	53.509	1235.61	76.0567	6.1216	61.2582	10.6319	-1.16756	-1.80667	-1.243	-0.903242	-1.42153	-1.10782	0.441		97.7373	4.734	1.408	0.212								111345	10050	94491	48775	19	179	5	0	5
Côte d'Ivoire	2009	CIV	Lower middle income	AFRO	3781648	8529681	107625177	119936506				480000	3.7	20059147	63.0791	53.09	1210.3	75.7845	6.22333	59.1848	11.8577	-1.06438	-1.32087	-1.10891	-0.970721	-1.23453	-1.10413	0.448		93.8301											78786	11612	61789	33661	22	119	4	1	3
Côte d'Ivoire	2010	CIV	Lower middle income	AFRO	3123839	4654699	106998408	114776946	7815	84280		480000	3.6	20532950	64.569	52.67	1211.93	74.9727	6.14657	58.106	14.1945	-1.0484	-1.58389	-1.28564	-0.926047	-1.21725	-1.1579	0.454	77.3	90.1249					0	12.18	1.19	0.47	0.1	0	100678	12031	84352	40434	23	164	5	1	4
Côte d'Ivoire	2011	CIV	Lower middle income	AFRO	689981	11480025	85825380	97995386	6966	99906	41	480000	3.5	21028655	66.1278	52.249	1207	73.4497	5.97884	60.1884	12.393	-1.08188	-1.40581	-1.15503	-0.869512	-1.26917	-1.0129	0.457	77.3	86.4387	4.649	1.541									84512	11634	69341	39378	23	135	4	1	3
Côte d'Ivoire	2012	CIV	Lower middle income	AFRO	811757	13804950	109586096	124202803	13294	109924	60	480000	3.3	21547188	67.7585	51.828	1243.34	75.2944	6.01966	53.6771	15.9131	-0.77775	-1.26346	-1.09841	-0.764886	-1.07926	-0.830383	0.467	76.8	82.4315											88292	11433	73808	49983	22	144	4	1	3
Côte d'Ivoire	2013	CIV	Lower middle income	AFRO	130057	8334163	54548460	63012680	16027	108426	62	480000	3.2	22087505	69.4576	51.407	1415.47	72.2306	5.07494	56.8678	8.79605	-0.751191	-1.04872	-0.925788	-0.736384	-0.905044	-0.735549	0.475	75.8	78.1468					0	11.83	1.16	0.45	0.1	1.71	97493	11481	83312	46495	22	162	4	0	4
Côte d'Ivoire	2014	CIV	Lower middle income	AFRO				0	17763	140710	70	480000	3.1	22647683	71.2191	50.986	1559.39	79.0531	5.04346	52.298	18.5452	-0.507687	-1.03716	-0.833844	-0.59453	-0.591416	-0.419153	0.478	74.9	73.6218	8.517	2.326	1.078								122626	12211	107985	61684	24	210	5	1	5
Côte d'Ivoire	2015	CIV	Lower middle income	AFRO				0	17711	158003	76	470000	2.9	23226143	73.0382	50.556	1426.46	75.4526	5.26271	36.0187	26.3428	-0.407285	-0.832546	-0.685524	-0.504151	-0.629716	-0.43493	0.494	74	68.9062											80745	13931	64685	45585	27	125	3	1	3
Côte d'Ivoire	2016	CIV	Lower middle income	AFRO				0	16894	189751		470000	2.8	23822714	74.9142	50.119	1481.65	67.5707	4.40362	40.1471	15.0047	-0.297715	-0.907559	-0.673131	-0.364891	-0.644551	-0.530066	0.508	73	64.0434											125065	15923	107314	69215	30	205	5	1	4
Côte d'Ivoire	2017	CIV	Lower middle income	AFRO				0	17291	225617	83	460000	2.7	24437469	76.8474	49.674	1557.18	0	0	0	0	-0.270131	-1.09007	-0.758035	-0.361866	-0.630226	-0.52533	0.512	72.7	59.0626											151341	18390	131323	86020	35	248	6	1	5
Côte d'Ivoire	2018	CIV	Lower middle income	AFRO				0	16499	252127		460000	2.6	25069229	78.8341	49.221	1715.53	0	0	0	0	-0.216192	-0.931182	-0.570519	-0.190728	-0.579592	-0.499096	0.516	72.4
Democratic Republic of the Congo	2008	COD	Low income	AFRO	10400975	3074647	82889700	96365322				490000	1.2	60411195	26.6475	61.024	327.564	16.355	5.14113	49.7907	38.3671	-1.38789	-2.00597	-1.66545	-1.29607	-1.55932	-1.24432	0.393		95.1891											161167	4780	66737	57824	9	120	2	0	1
Democratic Republic of the Congo	2009	COD	Low income	AFRO	101736523	162272	85047024	186945819				480000	1.2	62448574	27.5462	60.509	298.62	13.5902	4.64417	45.3622	41.0639	-1.40939	-2.00209	-1.69353	-1.52905	-1.63318	-1.38918	0.4		91.6377	4.1	0.934	0.045								175365	5166	75737	60005	10	143	3	0	1
Democratic Republic of the Congo	2010	COD	Low income	AFRO	90357007	2759539	102437817	195554363	2166	43790		480000	1.1	64563854	28.4792	59.987	334.022	12.8576	4.01928	37.0497	44.8004	-1.4091	-2.19674	-1.73564	-1.58618	-1.62074	-1.43792	0.416	83	88.1708					0	0	0.44	0.02	0	0	166409	6377	73032	53773	13	144	2	0	1
Democratic Republic of the Congo	2011	COD	Low income	AFRO	87766704	1765235	101268276	190800215	3186	53393	75	470000	1.1	66755153	29.4458	59.456	387.082	12.6419	3.43164	38.8251	45.1138	-1.48516	-2.21299	-1.6793	-1.5218	-1.61815	-1.42751	0.419	81.8	84.341											148033	8297	62114	51569	17	127	2	0	1
Democratic Republic of the Congo	2012	COD	Low income	AFRO	86725151	2710269	139843066	229278486	3315	66305	79	460000	1	69020747	30.4452	58.918	424.6	14.2511	3.56753	39.635	38.6278	-1.48108	-2.08589	-1.65493	-1.48931	-1.657	-1.31227	0.423	80.5	79.6131											193811	11761	111444	66950	25	236	3	0	2
Democratic Republic of the Congo	2013	COD	Low income	AFRO	99828587	18701115	103913389	222443091	7802	79560	79	460000	1	71358807	31.4765	58.373	457.964	16.3366	3.56509	39.433	40.1458	-1.45855	-2.19219	-1.47771	-1.23364	-1.57344	-1.31819	0.429	80.4	74.0749	4.7	0.9			0	0	0.43	0.02	0	0.45	180116	15356	99060	64168	34	218	2	0	1
Democratic Republic of the Congo	2014	COD	Low income	AFRO	97139495	30383681	94899519	222422695	12294	101324	78	450000	0.9	73767447	32.539	57.82	486.787	19.383	3.97941	38.7164	40.1953	-1.28668	-2.16792	-1.56138	-1.36263	-1.45105	-1.301	0.441	80.1	67.8085											143173	19206	62185	58034	44	143	2	0	1
Democratic Republic of the Congo	2015	COD	Low income	AFRO				0	14466	121762	86	450000	0.9	76244544	33.6316	57.26	497.317	20.1115	3.98692	36.7599	39.6979	-1.30391	-2.15085	-1.6292	-1.34549	-1.57255	-1.28526	0.445	80.1	60.8978											141979	23082	66762	64995	55	160	2	0	1
Democratic Republic of the Congo	2016	COD	Low income	AFRO				0	15413	157072	84	450000	0.8	78789127	34.754	56.693	471.319	20.5175	3.87116	37.4343	43.3935	-1.39051	-2.23462	-1.51093	-1.32398	-1.61851	-1.33732	0.453	80	53.413											169563	25099	99669	76938	63	250	2	0	1
Democratic Republic of the Congo	2017	COD	Low income	AFRO				0	13939	213995	86	450000	0.8	81398764	35.9051	56.12	467.074	0	0	0	0	-1.44312	-2.35118	-1.63523	-1.46556	-1.68982	-1.41812	0.456	79.9	45.4398											180572	25868	118217	83012	68	312	2	0	1
Democratic Republic of the Congo	2018	COD	Low income	AFRO				0	11376	256486		450000	0.8	84068091	37.0826	55.54	561.777	0	0	0	0	-1.51241	-2.1162	-1.55479	-1.47404	-1.78422	-1.5034	0.459	79.7
Djibouti	2008	DJI	Lower middle income	EMRO	0	0	3220826	3220826				9900	1.8	816358	35.2182	23.101	1223.86	53.5312	4.47886	31.6133	10.4865	-1.19674	0.270493	-0.866622	-0.658729	-0.644799	-0.32798	0.432		75.2285			3.232								7127	651	6367	1177	52	507	8	1	7
Djibouti	2009	DJI	Lower middle income	EMRO	0	0	2006625	2006625				9600	1.7	827823	35.7128	23.056	1267.31	54.7247	4.51187	30.1687	10.0874	-1.2094	0.493949	-0.891378	-0.613855	-0.676524	-0.368076	0.437		73.4058											8396	748	7537	4630	61	618	9	1	8
Djibouti	2010	DJI	Lower middle income	EMRO	0	627309	4418725	5046034	38	967		9400	1.6	840198	36.2467	23.001	1343.27	55.4785	4.29711	29.0393	9.78308	-1.26567	0.253481	-0.972098	-0.626478	-0.72915	-0.404465	0.446	49.4	72.0165				14							3979	833	3044	744	69	251	4	1	3
Djibouti	2011	DJI	Lower middle income	EMRO	0	596705	3696788	4293493	47	1042	95	9100	1.5	853674	36.828	22.936	1451.54	67.8044	4.73829	24.2288	11.283	-1.41114	0.177703	-0.947884	-0.536383	-0.807053	-0.410028	0.451	49.3	70.7753				14							4651	876	3678	982	72	301	5	1	4
Djibouti	2012	DJI	Lower middle income	EMRO	0	867075	2961380	3828455	42	1287	94	8900	1.4	868136	37.4519	22.862	1559.24	71.1509	4.63177	22.948	18.4859	-1.43404	0.160619	-1.06312	-0.430198	-0.791456	-0.462367	0.459	49	68.9456				14							6782	905	5789	4993	74	472	7	1	6
Djibouti	2013	DJI	Lower middle income	EMRO				0	32	1381	81	8800	1.3	883293	38.1058	22.778	2312.73	66.5261	4.0987	24.0581	13.0907	-1.47103	-0.102188	-0.962295	-0.522316	-0.772087	-0.542082	0.467	48.8	66.571				14							6362	925	5357	1376	76	438	6	1	5
Djibouti	2014	DJI	Lower middle income	EMRO	0	274426	2609339	2883765	62	1593	78	8700	1.3	898696	38.7703	22.686	2466.02	72.0434	4.13814	22.6595	16.5813	-1.43081	-0.770232	-0.974385	-0.530922	-0.873933	-0.599378	0.475	48.3	63.6768	5.35	2.203	2.302	14							3627	953	2601	937	78	214	3	1	2
Djibouti	2015	DJI	Lower middle income	EMRO				0	76	1945	86	8700	1.3	913993	39.4302	22.583	2675.61	81.7291	4.3893	20.3842	23.0142	-1.41214	-0.443532	-0.954325	-0.699164	-0.92218	-0.657626	0.482	48.2	60.2536											7235	1020	6141	4944	85	509	7	1	6
Djibouti	2016	DJI	Lower middle income	EMRO				0	83	2229	94	8700	1.2	929112	40.0825	22.472	2818.38	70.1903	3.50192	25.7663	27.8299	-1.37253	-0.6264	-0.973963	-0.70002	-0.975927	-0.65348	0.489	47.8	56.2836											4223	1050	3097	583	88	259	4	1	3
Djibouti	2017	DJI	Lower middle income	EMRO				0	50	2454		8700	1.2	944097	40.7289	22.352	2930.7	0	0	0	0	-1.40594	-0.736761	-1.03104	-0.641155	-0.913365	-0.640717	0.492	47.6	51.79											3681	1032	2578	610	88	219	3	1	2
Djibouti	2018	DJI	Lower middle income	EMRO				0	61	2680		8800	1.2	958920	41.3684	22.223	3082.54	0	0	0	0	-1.35205	-0.134123	-0.899097	-0.705735	-0.922613	-0.716809	0.495	47.3
Dominica	2008	DMA	Upper middle income	PAHO	0	30734	146921	177655				200	0.4	70827	94.436	32.498	6469.15	354.194	5.49473	43.642	0.588497	1.03441	0.915203	0.541592	0.597471	0.636564	0.678719	0.721		4.27259											791	173	599	287	2504	8691	11	2	9
Dominica	2009	DMA	Upper middle income	PAHO	0	30734	146921	177655				200	0.4	70851	94.468	32.201	6902.86	394.809	5.74784	39.1175	4.56044	1.01225	0.666293	0.627189	0.585144	0.712047	0.726199	0.721		4.18621											896	191	684	324	2844	10173	13	3	10
Dominica	2010	DMA	Upper middle income	PAHO	0	223664	0	223664		0		200	0.4	70878	94.504	31.906	6967.25	387.091	5.60128	36.4052	4.14363	0.982541	0.903118	0.649909	0.484202	0.705636	0.708868	0.733		4.12341					90.03	0	2.95	2.95	0	0	739	205	514	289	3099	7759	11	3	7
Dominica	2011	DMA	Upper middle income	PAHO	0	223664	0	223664		39	88	200	0.4	70916	94.5547	31.611	7065.05	399.129	5.71225	33.6409	5.5433	0.98799	1.13916	0.603641	0.300637	0.64881	0.709492	0.733		4.06931											501	213	269	221	3228	4084	7	3	4
Dominica	2012	DMA	Upper middle income	PAHO	0	176411	160000	336411		56		200	0.4	70965	94.62	31.315	6848.42	396.082	5.87237	35.5779	5.23214	0.94659	0.980585	0.661123	0.326926	0.637002	0.664162	0.731		4.01462											513	212	283	223	3218	4295	7	3	4
Dominica	2013	DMA	Upper middle income	PAHO				0		63	75	500	0.4	71016	94.688	31.018	7016.68	381.692	5.43431	36.5672	3.49733	0.966707	1.11986	0.708178	0.310987	0.648915	0.666662	0.73		3.96059					84.72	0	2.78	2.78	0	5.56	772	209	544	300	3175	8257	11	3	8
Dominica	2014	DMA	Upper middle income	PAHO				0		45	95	500	0.5	71085	94.78	30.72	7318.1	398.366	5.48943	34.3094	4.47955	1.06706	1.05718	0.0763086	0.273594	0.492903	0.624052	0.732		3.90805											442	208	217	208	3132	3268	6	3	3
Dominica	2015	DMA	Upper middle income	PAHO				0		55	95	500	0.5	71183	94.9107	30.421	7596.44	399.047	5.45513	31.1735	2.56548	0.878887	1.07794	0.117312	0.23257	0.673466	0.623424	0.729		3.85803											656	214	424	276	3196	6321	9	3	6
Dominica	2016	DMA	Upper middle income	PAHO				0		69		500	0.5	71307	95.076	30.12	8080.97	419.366	5.30394	29.1477	5.395	0.899396	1.00244	0.054379	0.199075	0.606374	0.624967	0.729		3.81151											479	221	240	212	3249	3528	7	3	3
Dominica	2017	DMA	Upper middle income	PAHO	0	93488	89709	183197		69	95	500	0.5	71458	95.2773	29.819	7274.72	0	0	0	0	0.883862	1.19789	-0.253772	0.129298	0.64909	0.651527	0.723		3.77075	58.999	10.825									685	232	434	246	3336	6251	10	3	6
Dominica	2018	DMA	Upper middle income	PAHO				0	4	89	17	500	0.6	71625	95.5	29.517	7691.35	0	0	0	0	0.810515	1.10793	-0.289503	0.0820731	0.617601	0.545734	0.724
Dominican Republic	2008	DOM	Upper middle income	PAHO	7915079	8146633	15269296	31331008				74000	1.3	9458075	195.779	28.7	5087.99	233.681	4.72508	43.6011	1.71681	0.164732	-0.0370049	-0.61961	-0.192823	-0.660289	-0.725965	0.692		13.3979		10.777									61079	23425	29040	26336	357	443	6	2	3
Dominican Republic	2009	DOM	Upper middle income	PAHO				0				73000	1.2	9576737	198.235	27.458	5039.41	250.353	5.08703	42.8216	0.872748	0.0897983	-0.00141132	-0.612607	-0.192517	-0.772622	-0.778067	0.694		12.641	12.988										64933	27266	28165	28757	416	430	7	3	3
Dominican Republic	2010	DOM	Upper middle income	PAHO				0	768	14823		72000	1.2	9695121	200.686	26.247	5555.39	299.656	5.58234	43.9165	0.594111	0.0738616	-0.044954	-0.643544	-0.152282	-0.808333	-0.84363	0.701	43.4	12.1163				16							72817	30133	32209	31702	457	489	7	3	3
Dominican Republic	2011	DOM	Upper middle income	PAHO				0	1074	17023	82	71000	1.1	9813210	203.13	25.173	5913.43	326.622	5.67144	42.4444	0.46551	0.0904333	-0.00048185	-0.590701	-0.195434	-0.773406	-0.812097	0.704	43.1	11.7669	13.338	14.943		17							75949	32051	32717	33457	481	491	8	3	3
Dominican Republic	2012	DOM	Upper middle income	PAHO	10755726	9262504	20711558	40729788	1308	19261		70000	1.1	9930911	205.566	24.198	6110.37	351.537	5.88949	42.8615	1.23387	0.124592	0.252367	-0.510243	-0.104274	-0.687771	-0.85996	0.708	42.3	11.4147											79366	31726	35868	33998	471	532	8	3	4
Dominican Republic	2013	DOM	Upper middle income	PAHO	0	3972430	13081145	17053575	972	20780		70000	1.1	10048224	207.995	23.251	6238.13	351.304	5.82878	42.1834	0.515089	0.11537	0.207429	-0.467545	-0.0710712	-0.532391	-0.874586	0.712	40.8	11.0665				16							83452	30847	40235	35725	453	590	8	3	4
Dominican Republic	2014	DOM	Upper middle income	PAHO	0	5671243	11354911	17026154	1072	23346	90	69000	1	10165178	210.416	22.33	6608.83	371.234	5.92203	42.4838	0.719257	0.188961	0.145934	-0.43527	-0.0368152	-0.405669	-0.816103	0.724	41.2	10.7254				16							72409	29257	29954	31948	424	434	7	3	3
Dominican Republic	2015	DOM	Upper middle income	PAHO	0	10422341	8695132	19117473	894	27050	95	69000	1	10281680	212.827	21.434	6921.52	390.947	6.04389	42.8517	0.674091	0.154268	0.236706	-0.357312	-0.037778	-0.512688	-0.818446	0.733	41.1	10.4082											60908	27840	18704	33116	399	268	6	3	2
Dominican Republic	2016	DOM	Upper middle income	PAHO	0	12235681	14552900	26788581	913	30842	84	69000	1	10397743	215.23	20.564	7280.87	414.177	6.1613	44.6163	0.617539	0.180617	0.252106	-0.263711	-0.065245	-0.395149	-0.756376	0.738	39.7	10.1383											61306	27719	17642	33784	392	249	6	3	2
Dominican Republic	2017	DOM	Upper middle income	PAHO	0	14743318	6230084	20973402	811	35007	88	69000	0.9	10513131	217.618	19.723	7609.35	0	0	0	0	0.157475	0.160522	-0.370034	-0.0788678	-0.417976	-0.738913	0.741	40.6	9.93804	3.099	15.6									70454	28027	24814	39501	389	345	7	3	2
Dominican Republic	2018	DOM	Upper middle income	PAHO				0	765	38952	81	70000	0.9	10627165	219.979	18.926	8050.63	0	0	0	0	0.137433	0.0347933	-0.400257	-0.0771244	-0.396231	-0.74949	0.745	40.2
Ecuador	2008	ECU	Upper middle income	PAHO				0				31000	0.4	14535739	58.5269	37.7	4249.02	248.649	5.81638	52.1383	0.815167	-0.222305	-0.728911	-0.864921	-1.13879	-1.16748	-0.687104	0.711		5.74155											14665	6995	6390	5641	357	326	1	0	0
Ecuador	2009	ECU	Upper middle income	PAHO				0				33000	0.4	14774424	59.4879	37.505	4231.62	274.006	6.43873	50.8509	0.614031	-0.250361	-0.673188	-0.794284	-1.29621	-1.2515	-0.80422	0.712		5.66326	18.898	16.073	0.452	16							16405	9061	5930	7180	418	274	1	1	0
Ecuador	2010	ECU	Upper middle income	PAHO	1395467	24270868	2975540	28641875	265	7168		34000	0.4	15011117	60.441	37.31	4633.59	331.689	7.12196	47.5203	0.718003	-0.231085	-0.586674	-0.716598	-1.17082	-1.20408	-0.773099	0.716	40.9	5.58998	16.679	21.219		16	3.17	0.39	0.06	0.2	0.1	0	16439	11118	3840	8647	472	163	1	1	0
Ecuador	2011	ECU	Upper middle income	PAHO				0	289	8947	95	35000	0.4	15243883	61.3782	37.149	5200.56	410.83	7.86522	45.4348	0.302765	-0.293365	-0.686558	-0.581419	-1.03147	-1.2053	-0.708451	0.742	42.9	5.52425	20.843	16.654	0.534	16							18846	12416	4798	10245	490	189	1	1	0
Ecuador	2012	ECU	Upper middle income	PAHO				0	312	9396	85	37000	0.4	15474102	62.3051	37.012	5682.05	483.523	8.47968	43.6307	0.260194	-0.296114	-0.570306	-0.504882	-1.01731	-1.13469	-0.578062	0.74	42.5	5.46605				15							17592	13590	2169	11100	498	80	1	1	0
Ecuador	2013	ECU	Upper middle income	PAHO				0	318	10234		38000	0.4	15707474	63.2448	36.875	6056.33	519.934	8.55983	42.3678	0.121862	-0.252722	-0.178657	-0.501632	-0.928189	-0.968271	-0.570954	0.751	41.7	5.4155				15	2.91	0.36	0.05	0.18	0.1	0.33	23077	14491	6547	12935	494	223	1	1	0
Ecuador	2014	ECU	Upper middle income	PAHO	0	6645825	6584696	13230521	334	12624		39000	0.4	15951838	64.2287	36.739	6377.09	551.469	8.62127	41.9837	0.312236	-0.202465	-0.0185332	-0.472944	-1.00722	-1.05842	-0.754931	0.75	39.6	5.36852											23247	15104	5885	13852	479	187	1	1	0
Ecuador	2015	ECU	Upper middle income	PAHO				0	347	15491		40000	0.4	16212020	65.2763	36.602	6124.49	528.201	8.58846	43.8699	0.39774	-0.211755	-0.143956	-0.44233	-1.15737	-1.0289	-0.671253	0.758	41.6	5.32239	24.882	20.734	0.416								21488	15621	3595	14453	462	106	1	1	0
Ecuador	2016	ECU	Upper middle income	PAHO				0	358	18275	78	41000	0.4	16491115	66.4	36.466	6060.09	504.782	8.38714	40.4817	0.366813	-0.248473	-0.085358	-0.430313	-1.01845	-0.761253	-0.680326	0.756	45.2	5.27433	12	20.5									20835	16093	2344	15045	446	65	1	1	0
Ecuador	2017	ECU	Upper middle income	PAHO	0	24904746	0	24904746	362	21526	53	42000	0.4	16785361	67.5848	36.33	6213.5	0	0	0	0	-0.173649	-0.0748771	-0.321844	-1.00231	-0.701417	-0.599618	0.757	46.3	5.22856											21216	17041	1637	16124	442	43	1	1	0
Ecuador	2018	ECU	Upper middle income	PAHO	305994	14807266	501000	15614260	368	25148	69	44000	0.4	17084357	68.7887	36.179	6344.87	0	0	0	0	0.0264112	-0.0747498	-0.261398	-0.890196	-0.630161	-0.561797	0.758	46.2
El Salvador	2008	SLV	Lower middle income	PAHO	2004992	31274103	7953330	41232425				25000	0.7	6131764	295.935	36.322	2933.4	217.993	6.2153	35.8108	3.82883	0.112084	0.0405789	-0.162038	0.207267	-0.667652	-0.361732	0.647		2.47074	4.794	18.889	3.79								46805	36435	4765	24415	2283	299	8	6	1
El Salvador	2009	SLV	Lower middle income	PAHO				0				25000	0.7	6157686	297.186	35.43	2858.48	230.232	6.83897	34.678	8.63411	0.0576465	-0.00618943	-0.0448861	0.320033	-0.747609	-0.250378	0.647		2.41933				11							61514	38317	17456	28358	2272	1035	10	6	3
El Salvador	2010	SLV	Lower middle income	PAHO	1104181	37297450	11455432	49857063	98	8482		26000	0.7	6183875	298.45	34.548	2983.24	240.242	6.91474	33.6259	6.81972	0.0715443	0.0588422	0.00741797	0.363027	-0.81262	-0.276941	0.659	38.4	2.40999				10	9.46	0.05	0.4	0.03	0.05	0	55168	38000	11681	26855	2165	665	9	6	2
El Salvador	2011	SLV	Lower middle income	PAHO				0	115	8890	83	26000	0.7	6210568	299.738	33.675	3266.05	257.729	6.89745	31.6416	3.57143	0.0439498	0.111001	-0.102897	0.47141	-0.722223	-0.261908	0.656	38.6	2.43453				10							51407	37468	8520	25633	2069	470	9	6	1
El Salvador	2012	SLV	Lower middle income	PAHO	4003803	41243741	13976689	59224233	162	9271	87	26000	0.7	6237923	301.058	32.813	3428.38	257.183	6.71874	32.3125	2.5	-0.0401937	0.234584	-0.127178	0.325458	-0.698693	-0.412717	0.66	38.3	2.46856				11							52774	38819	8281	26388	2077	443	9	6	1
El Salvador	2013	SLV	Lower middle income	PAHO	1945855	46595135	13764792	62305782	183	10140	72	26000	0.7	6266070	302.417	31.964	3509.54	271.544	6.9704	28.2202	4.32217	-0.0130921	-0.0336589	-0.115225	0.313121	-0.619059	-0.3539	0.662	38.4	2.51439				11	9.84	0.05	0.39	0.03	0.05	0.47	65136	41979	17187	30154	2178	892	11	7	3
El Salvador	2014	SLV	Lower middle income	PAHO	8246448	45120439	14771149	68138036	171	10549	81	26000	0.7	6295128	303.819	31.126	3588.97	276.223	6.92508	28.2996	4.26562	0.152603	-0.02459	-0.0327334	0.318871	-0.476327	-0.376874	0.66	35.4	2.57359				13							51609	43050	2850	27252	2168	144	8	7	0
El Salvador	2015	SLV	Lower middle income	PAHO	3436712	54199144	12335447	69971303	158	10803	83	26000	0.6	6325124	305.267	30.3	3705.54	283.284	6.86406	27.8488	2.02574	0.15239	-0.0169974	-0.235587	0.196323	-0.585065	-0.423676	0.66	36	2.64721											58514	43849	9875	28751	2146	483	10	7	2
El Salvador	2016	SLV	Lower middle income	PAHO				0	137	11536	77	26000	0.6	6356143	306.764	29.499	3800.1	293.873	6.95776	27.1609	2.25871	0.188029	-0.0992914	-0.285014	0.0939717	-0.709517	-0.523046	0.662	36	2.73736	22.78	15.69									55623	45747	5674	28716	2180	270	9	7	1
El Salvador	2017	SLV	Lower middle income	PAHO	3366539	48152828	8592844	60112211	133	11780	88	26000	0.6	6388122	308.307	28.725	3902.24	0	0	0	0	0.152976	-0.260033	-0.364947	-0.152499	-0.855934	-0.506708	0.665	36.4	2.84511			6.556								59434	47079	8540	30452	2189	397	10	8	1
El Salvador	2018	SLV	Lower middle income	PAHO	3194118	36850429	9243717	49288264	108	11862	78	25000	0.6	6420744	309.881	27.977	4058.25	0	0	0	0	0.0418064	-0.334851	-0.447142	-0.0387822	-0.82477	-0.591108	0.667	36.1
Equatorial Guinea	2008	GNQ	Upper middle income	AFRO	99039	948013	1879406	2926458				29000	5.3	860840	30.6895	37.255	22942.6	291.627	1.28231	56.3029	3.60114	-1.89407	0.204238	-1.66733	-1.31862	-1.2689	-1.46579	0.586		103.854											4122	3891	23	3504	151	1	4	4	0
Equatorial Guinea	2009	GNQ	Upper middle income	AFRO	43565	918736	1878564	2840865				32000	5.5	901599	32.1426	35.642	16667.9	278.864	1.68699	61.3529	6.48747	-1.80687	0.373256	-1.69688	-1.2789	-1.27054	-1.46652	0.588		104.186				19							4798	4591	17	4137	162	1	5	5	0
Equatorial Guinea	2010	GNQ	Upper middle income	AFRO				0	259.94	2315		35000	5.7	943639	33.6413	34.06	17272	262.517	1.53192	68.7631	5.1722	-1.8602	0.236128	-1.67962	-1.38044	-1.30099	-1.46908	0.58	54.9	104.184				21							5379	5163	17	4669	168	1	5	5	0
Equatorial Guinea	2011	GNQ	Upper middle income	AFRO				0	146.37	3947	75	38000	5.9	986853	35.1819	32.512	21613.5	289.345	1.34881	67.9144	4.97965	-1.89961	0.150344	-1.63331	-1.33318	-1.26544	-1.46309	0.583	54.2	103.628											5888	5666	16	5143	172	0	5	5	0
Equatorial Guinea	2012	GNQ	Upper middle income	AFRO	217564	1686984	459534	2364082	252	5927	61	42000	6.2	1031191	36.7626	31	21712.4	311.418	1.44458	62.7235	2.95294	-1.90504	0.232703	-1.60611	-1.44463	-1.29562	-1.52386	0.587	53.7	102.46											6530	6275	18	5721	179	1	6	6	0
Equatorial Guinea	2013	GNQ	Upper middle income	AFRO	260066	7844051	611672	8715789	1166	10911	82	45000	6.3	1076413	38.3748	30.456	20384.9	349.35	1.72544	67.3406	1.29646	-1.96989	0.120355	-1.54172	-1.42621	-1.34934	-1.59372	0.588	54	100.743											7212	6944	15	6351	187	0	6	6	0
Equatorial Guinea	2014	GNQ	Upper middle income	AFRO				0	1200	11362		49000	6.5	1122276	40.0098	29.917	19368.2	337.563	1.7764	71.3864	0.446693	-1.97654	-0.374147	-1.50454	-1.3618	-1.44876	-1.77276	0.59	54.1	98.5409											8063	7735	14	7123	198	0	7	6	0
Equatorial Guinea	2015	GNQ	Upper middle income	AFRO				0	990	10830		52000	6.7	1168568	41.6602	29.384	11278.9	280.224	2.70818	72.0174	1.45272	-2.00025	-0.205352	-1.41785	-1.34773	-1.45629	-1.76589	0.593	55	95.9066											9028	8537	110	7915	208	3	7	7	0
Equatorial Guinea	2016	GNQ	Upper middle income	AFRO				0	1596	14881		56000	6.9	1215179	43.3219	28.862	9244.05	281.375	3.37653	72.8343	1.2271	-1.95255	-0.140869	-1.40799	-1.38024	-1.51585	-1.80588	0.592	55.6	92.8859											9612	9050	80	8467	212	2	7	7	0
Equatorial Guinea	2017	GNQ	Upper middle income	AFRO				0	1516	20563	40	59000	7	1262001	44.9911	28.354	9738.43	0	0	0	0	-1.97447	-0.170459	-1.43818	-1.39503	-1.48909	-1.82636	0.59	55.7	89.5372	5	4									9776	9165	43	8649	207	1	7	7	0
Equatorial Guinea	2018	GNQ	Upper middle income	AFRO				0	1277	21368	36	62000	7.1	1308974	46.6657	27.857	10261.8	0	0	0	0	-1.86452	-0.0511222	-1.29438	-1.55761	-1.41511	-1.55968	0.588	55.8
Eritrea	2008	ERI	Low income	AFRO	0	846000	13610536	14456536				17000	1	3062779	30.3245	66	450.633	12.7032	3.89576	45.1021	47.8305	-2.15997	-0.711378	-1.29944	-2.17518	-1.30222	-0.393049	0.423		52.4241											17426	2032	14915	2296	53	391	3	0	3
Eritrea	2009	ERI	Low income	AFRO	0	1216742	12444472	13661214				17000	0.9	3119920	30.8903	65.415	595.11	18.7525	4.35335	43.7355	30.0299	-2.20278	-0.681066	-1.3652	-2.24367	-1.31036	-0.494217	0.432		49.7734											18149	1881	15834	4154	53	448	3	0	3
Eritrea	2010	ERI	Low income	AFRO				0	145	4699		17000	0.9	3170435	31.3904	64.825	667.744	16.6147	3.4459	52.7015	31.9633	-2.19829	-0.875593	-1.35719	-2.24332	-1.34867	-0.559385	0.433	79.6	47.7929					3.52	1.07	0.3	0.11	0.02	0	22261	1600	20279	5042	48	605	4	0	4
Eritrea	2011	ERI	Low income	AFRO				0	222	5554		17000	0.9	3213972	31.8215	64.229	811.376	24.5172	4.20446	39.2914	47.3225	-2.22605	-0.766404	-1.41158	-2.20983	-1.35091	-0.629201	0.433	79.4	46.2079				7							10154	1409	8390	2570	44	259	2	0	1
Eritrea	2012	ERI	Low income	AFRO				0	357	6356		17000	0.9	0	0	0	0	19.8706	2.96122	54.3286	24.508	-2.20877	-0.702197	-1.44766	-2.23907	-1.38742	-0.775439	0.422	79.2	44.3761											22099	1270	20511	5482	41	657	4	0	3
Eritrea	2013	ERI	Low income	AFRO				0	364	7085		17000	0.8	0	0	0	0	22.0324	2.91476	56.1401	33.7213	-2.19642	-0.772372	-1.51972	-2.22617	-1.40749	-0.901792	0.425	79	42.2959					2.92	0.88	0.25	0.09	0.02	0.36	14440	1238	12878	3790	41	428	2	0	2
Eritrea	2014	ERI	Low income	AFRO				0	385	7862		18000	0.8	0	0	0	0	24.4854	2.93162	56.9333	31.5295	-2.1135	-0.805873	-1.60706	-2.12818	-1.53038	-0.891286	0.436	78.9	39.9892											22318	1304	20704	5496	45	714	4	0	3
Eritrea	2015	ERI	Low income	AFRO				0	300	8431	79	18000	0.8	0	0	0	0	27.1807	2.96577	59.8744	28.0592	-2.10681	-0.876751	-1.59326	-2.10871	-1.4875	-1.30114	0.433	78.7	37.456											5720	1455	3932	1576	52	140	1	0	1
Eritrea	2016	ERI	Low income	AFRO				0	209	8673	87	18000	0.8	0	0	0	0	29.8912	2.95931	59.059	11.7222	-2.1727	-0.656912	-1.6961	-2.18682	-1.62506	-1.30671	0.434	78.6	34.7514											11822	1736	9745	2934	63	353	2	0	2
Eritrea	2017	ERI	Low income	AFRO				0	217	8795	90	18000	0.7	0	0	0	0	0	0	0	0	-2.16543	-0.72958	-1.72097	-2.19576	-1.56438	-1.20287	0.431	78.4	31.9405											18395	2079	15950	5432	75	579	3	0	2
Eritrea	2018	ERI	Low income	AFRO	0	0	4631024	4631024	230	8907	91	18000	0.7	0	0	0	0	0	0	0	0	-2.17634	-0.605156	-1.72773	-2.23122	-1.58643	-1.31602	0.434	78.2
Ethiopia	2008	ETH	Low income	AFRO	12400006	27280013	208320096	248000115				620000	1.4	82916235	82.9162	83.49	326.437	13.4084	4.28064	38.4773	46.7633	-1.30721	-1.73009	-0.396733	-0.860121	-0.697095	-0.664217	0.394		88.3255	2.015	0.251	0.05	2							344903	24622	315035	124295	28	358	4	0	4
Ethiopia	2009	ETH	Low income	AFRO				0				620000	1.4	85233913	85.2339	83.09	380.569	14.8081	4.41247	38.3945	35.4013	-1.29828	-1.64079	-0.496887	-0.930392	-0.827088	-0.70139	0.402		71.7096	2.516	0.252	0.074								210255	27910	177697	93432	34	219	3	0	2
Ethiopia	2010	ETH	Low income	AFRO				0	6833	222334		630000	1.3	87639964	87.64	82.681	341.554	16.6939	5.46637	42.2902	34.5074	-1.34484	-1.6351	-0.43223	-0.870289	-0.80165	-0.690626	0.412	88.9	60.6124					17.18	0	0.22	0	0.03	0	511577	31990	476007	176396	42	618	6	0	6
Ethiopia	2011	ETH	Low income	AFRO	0	54448264	348861208	403309472	10102	265141	73	640000	1.3	90139927	90.1399	82.265	354.48	15.1268	4.46898	46.5379	37.5289	-1.36264	-1.50696	-0.484162	-0.999799	-0.739558	-0.65794	0.423	88.5	53.5274											418271	34480	381155	145962	46	511	5	0	4
Ethiopia	2012	ETH	Low income	AFRO				0	15674.5	288099	83	650000	1.3	92726971	92.727	81.84	467.078	20.728	4.5396	42.1675	27.9617	-1.30891	-1.56427	-0.42527	-1.04796	-0.677485	-0.60259	0.429	88.2	46.6768											313919	34115	277861	117200	47	385	3	0	3
Ethiopia	2013	ETH	Low income	AFRO				0	17968.5	317403	81	650000	1.2	95385785	95.3858	81.425	499.532	19.988	4.07507	42.4041	23.2761	-1.31303	-1.40731	-0.606997	-1.11845	-0.647414	-0.494946	0.439	87.7	40.2171					15.14	0	0.19	0	0.03	0.22	381994	31439	349033	127946	45	498	4	0	4
Ethiopia	2014	ETH	Low income	AFRO				0	17807.2	361617	86	660000	1.2	98094253	98.0943	81.002	566.926	22.4383	4.03365	38.4741	23.4349	-1.28435	-1.33939	-0.424482	-1.06515	-0.471563	-0.444256	0.446	87.4	34.3444											271872	29641	240958	99079	43	353	3	0	3
Ethiopia	2015	ETH	Low income	AFRO				0	18971.5	384638		670000	1.1	100835458	100.835	80.572	640.542	25.1115	3.97593	38.3774	15.7047	-1.29836	-1.49819	-0.646708	-1.0312	-0.509027	-0.450176	0.453	87	29.2708				3							254267	28578	224569	111047	43	336	3	0	2
Ethiopia	2016	ETH	Low income	AFRO	0	54369431	297214440	351583871	16660	420690	86	670000	1.1	103603501	103.604	80.134	717.125	27.5237	3.97402	37.4241	15.319	-1.40366	-1.61981	-0.638356	-1.10131	-0.492349	-0.417037	0.46	86.7	25.1747											277583	28472	248177	125080	43	377	3	0	2
Ethiopia	2017	ETH	Low income	AFRO				0	15152	437555	82	680000	1.1	106400024	106.4	79.69	768.425	0	0	0	0	-1.4421	-1.67959	-0.697957	-1.00607	-0.453653	-0.557479	0.467	86.3	22.2459	8.4	1									241364	30470	210046	116813	46	320	2	0	2
Ethiopia	2018	ETH	Low income	AFRO				0	18446	449962	82	690000	1	109224559	109.225	79.237	772.314	0	0	0	0	-1.15887	-1.34325	-0.60747	-0.973645	-0.428289	-0.486167	0.47	86
Fiji	2008	FJI	Upper middle income	WPRO	0	397506	2108721	2506227						845361	46.2704	48.854	4167.67	144.112	3.44954	16.5056	6.41315	-0.704701	-0.0674854	-0.733543	-0.678255	-0.561472	-0.0481335	0.691		0.873011	21.155	3.996									638	370	89	187	1478	357	1	0	0
Fiji	2009	FJI	Upper middle income	WPRO	0	274162	2058089	2332251						853637	46.7234	48.342	3362.82	129.067	3.83064	24.5894	6.83091	-0.910688	-0.274149	-0.910174	-0.957582	-0.771072	-0.342416	0.694		0.842131	22.969	4.366	0.892								589	377	14	203	1418	54	1	0	0
Fiji	2010	FJI	Upper middle income	WPRO	0	419594	1677395	2096989						859818	47.0617	47.829	3652.53	135.162	3.70136	22.3707	6.31027	-1.10636	-0.190828	-0.724239	-0.66769	-0.848421	-0.459092	0.694	44.4	0.821091					0	0	0	0	0	0	643	371	44	207	1317	155	1	0	0
Fiji	2011	FJI	Upper middle income	WPRO	0	467602	1787610	2255212			75			863449	47.2605	47.317	4371.46	148.207	3.40485	25.3168	4.88196	-1.09306	-0.0712882	-0.706201	-0.495104	-0.824531	-0.125876	0.698	45.9	0.807706				23							637	353	34	205	1180	114	1	0	0
Fiji	2012	FJI	Upper middle income	WPRO	0	0	335118	335118			89			865069	47.3492	46.804	4591.56	160.829	3.53699	24.7892	6.72817	-0.978678	-0.0677748	-0.838006	-0.578681	-0.791217	-0.110103	0.702	45.6	0.795523											794	339	157	210	1065	493	1	0	0
Fiji	2013	FJI	Upper middle income	WPRO	0	191953	0	191953			70			865608	47.3787	46.294	4840.69	165.128	3.46669	22.5466	4.9871	-0.909593	-0.0510277	-0.843452	-0.54745	-0.822953	-0.121098	0.707	45.2	0.78477	28.567	8.025			0	0	0	0	0	0	669	331	11	210	973	31	1	0	0
Fiji	2014	FJI	Upper middle income	WPRO	0	150833	62554	213387			71			866453	47.4249	45.784	5605.57	184.708	3.64926	19.8964	4.0706	-0.176634	0.553165	-0.367771	-0.382622	-0.511486	0.179258	0.712	44.9	0.775683											721	353	5	223	968	12	1	0	0
Fiji	2015	FJI	Upper middle income	WPRO				0			59			868627	47.5439	45.274	5390.75	174.496	3.56886	21.026	2.54844	0.0277805	0.580309	-0.291287	-0.362125	-0.404103	0.169919	0.718	44.5	0.768669	29.38	8.374	1.065								813	400	14	242	1022	37	1	0	0
Fiji	2016	FJI	Upper middle income	WPRO	0	509384	158885	668269						872399	47.7504	44.765	5651.32	179.912	3.46147	20.6383	3.08824	0.0269812	0.917815	-0.248813	-0.377098	-0.27447	0.130292	0.718	44.1	0.763811											884	438	11	254	1045	26	1	0	0
Fiji	2017	FJI	Upper middle income	WPRO				0						877459	48.0273	44.258	6101.03	0	0	0	0	0.178833	0.639481	0.0923093	-0.223985	-0.245654	0.359048	0.721	43.7	0.761379											948	488	6	281	1088	13	1	1	0
Fiji	2018	FJI	Upper middle income	WPRO				0						883483	48.357	43.752	6266.97	0	0	0	0	0.216666	0.742555	0.259536	-0.219538	-0.128659	0.380997	0.724	43.3
Gabon	2008	GAB	Upper middle income	AFRO	65991	10363998	1488301	11918290				40000	4.1	1518540	5.89335	15.641	10212.8	282.073	2.79445	51.9638	2.07895	-0.845181	0.263653	-0.818243	-0.63366	-0.626971	-1.07896	0.645		142.272				13							8465	5466	2237	2943	127	52	6	4	2
Gabon	2009	GAB	Upper middle income	AFRO	182415	3857125	2543529	6583069				41000	4.1	1568928	6.0889	15.045	7690.05	294.074	3.83981	50.6316	1.51973	-0.971219	0.141696	-0.743608	-0.58228	-0.545626	-1.00302	0.653		133.581											9998	5463	3682	3544	131	88	7	4	2
Gabon	2010	GAB	Upper middle income	AFRO	0	5679337	2356058	8035395	644	11013		43000	4.1	1624140	6.30318	14.467	8840.73	216.714	2.47557	25.5056	1.14024	-0.865146	0.299279	-0.772149	-0.547709	-0.517358	-0.867166	0.658	31.3	125.927					32.68	2.46	2.72	0.8	0.4	0	8961	5518	2437	3027	134	59	6	4	2
Gabon	2011	GAB	Upper middle income	AFRO	0	6423890	3510777	9934667	839	12694		45000	4.1	1684635	6.53796	13.908	10795.5	274.09	2.55772	27.7315	1.08781	-0.905199	0.384891	-0.795038	-0.543916	-0.461303	-0.888645	0.663	31	118.84											9373	5730	2455	3018	141	61	6	4	2
Gabon	2012	GAB	Upper middle income	AFRO	939779	12280214	2009292	15229285	1064	15006		46000	4.1	1749682	6.7904	13.366	9814.04	236.631	2.42098	28.0048	0.482022	-0.863607	0.293291	-0.904819	-0.591512	-0.469428	-0.699811	0.672	31.2	111.131											9223	6153	1730	2960	154	43	6	4	1
Gabon	2013	GAB	Upper middle income	AFRO	303554	10121784	750861	11176199	1375	19955		48000	4	1817071	7.05193	12.844	9680.82	274.989	2.84087	28.593	0.369391	-0.86337	0.330103	-0.830843	-0.640262	-0.539849	-0.657757	0.679	31.3	102.87					29.43	2.21	2.45	0.72	0.36	3.53	10515	6456	2534	3258	163	64	7	4	2
Gabon	2014	GAB	Upper middle income	AFRO	1190251	4808085	454441	6452777	1403	21759	65	49000	4	1883800	7.3109	12.349	9650.57	245.485	2.53282	28.1298	0.999411	-0.865722	0.149543	-0.644165	-0.792977	-0.508887	-0.691624	0.688	31.6	94.1529											10065	6543	1753	3265	167	45	6	4	1
Gabon	2015	GAB	Upper middle income	AFRO				0	1665	27037		51000	4	1947686	7.55884	11.882	7381.75	197.945	2.65744	25.9047	0.821014	-0.894154	0.021187	-0.733603	-0.797162	-0.549937	-0.714164	0.692	31.8	85.0534											8864	6851	121	3410	176	3	5	4	0
Gabon	2016	GAB	Upper middle income	AFRO				0	2028	30372		52000	3.9	2007873	7.79242	11.441	6979.71	220.355	3.11291	22.5131	0.854311	-0.969589	-0.104911	-0.792063	-0.79791	-0.604552	-0.753311	0.696	31.5	75.6204	25.806	3.611	0.232								9164	7103	160	3496	184	4	5	4	0
Gabon	2017	GAB	Upper middle income	AFRO				0	1829	33249	57	53000	3.9	2064823	8.01344	11.024	7212.54	0	0	0	0	-1.05938	-0.103043	-0.925254	-0.786681	-0.68243	-0.816114	0.7	31.6	65.9784											9586	7386	374	3606	191	10	6	4	0
Gabon	2018	GAB	Upper middle income	AFRO				0	1904	35634		53000	3.8	2119275	8.22476	10.63	7952.53	0	0	0	0	-0.947749	-0.2476	-0.812283	-0.884059	-0.706186	-0.851205	0.702	31.5
Gambia	2008	GMB	Low income	AFRO	2576	179059	4806295	4987930				17000	1.8	1689285	166.925	45.789	924.512	35.9646	5.91566	20.9307	30.7397	-0.865505	0.0651153	-0.72435	-0.403169	-0.41312	-0.738227	0.431		49.8698	8.882	1.102	0.082								4069	436	3624	1109	24	203	2	0	2
Gambia	2009	GMB	Low income	AFRO				0				18000	1.9	1740279	171.964	45.063	833.28	31.7608	5.78185	21.1339	22.6561	-1.01221	0.124418	-0.671889	-0.342745	-0.505888	-0.573622	0.434		49.7548				11							7370	477	6884	2255	26	370	4	0	4
Gambia	2010	GMB	Low income	AFRO				0	596	2030		18000	1.9	1793196	177.193	44.338	860.638	32.2845	5.73962	20.981	34.5398	-1.07547	0.065417	-0.678814	-0.398779	-0.555409	-0.594548	0.437	73.4	49.5067					28.47	1.79	0.41	0.23	0.12	0	7692	531	7153	2483	27	370	4	0	4
Gambia	2011	GMB	Low income	AFRO				0	817	3121	82	19000	1.9	1848147	182.623	43.616	762.761	32.1283	6.24605	21.1079	31.6981	-1.21548	-0.000270605	-0.607825	-0.284553	-0.543154	-0.509041	0.435	73.3	49.0329				11							8350	575	7768	2551	29	390	5	0	4
Gambia	2012	GMB	Low income	AFRO				0	1068	3842	86	20000	1.9	1905011	188.242	42.895	742.781	30.987	6.13636	21.0334	30.399	-1.28748	-0.000778838	-0.51243	-0.228119	-0.576514	-0.644619	0.441	73.1	48.2199	13.801										6767	615	6146	1503	30	301	4	0	3
Gambia	2013	GMB	Low income	AFRO				0	729	3997	84	21000	1.9	1963711	194.043	42.18	700.515	29.885	6.18121	20.2505	48.264	-1.25735	-0.0486364	-0.705379	-0.361439	-0.642992	-0.696428	0.448	73	47.102					26.6	1.68	0.38	0.22	0.11	0.7	11757	630	11121	2339	30	536	6	0	6
Gambia	2014	GMB	Low income	AFRO	0	3850001	0	3850001	723	4586		22000	1.9	2024042	200.004	41.472	607.428	23.0214	5.29872	25.0653	48.6213	-1.26775	-0.151401	-0.669894	-0.456939	-0.689126	-0.69383	0.449	72.9	45.7093											7974	661	7308	741	31	348	4	0	4
Gambia	2015	GMB	Low income	AFRO				0	874	5022	83	23000	1.9	2085860	206.113	40.772	660.724	21.8538	4.76149	23.4721	45.3684	-1.46007	0.0195886	-0.903483	-0.508693	-0.721326	-0.770225	0.454	72.7	44.0672	16.292	1.077	0.025								5049	699	4345	1404	33	206	2	0	2
Gambia	2016	GMB	Low income	AFRO				0	751	6081		24000	1.9	2149139	212.366	40.082	682.718	20.9304	4.43154	23.5905	43.8369	-1.26195	-0.434412	-0.841943	-0.509325	-0.774468	-0.812045	0.456	72.7	42.2016											4920	741	4175	1446	35	198	2	0	2
Gambia	2017	GMB	Low income	AFRO				0	732	6773		25000	1.9	2213894	218.764	39.401	679.777	0	0	0	0	-0.622272	-0.0840345	-0.646502	-0.448176	-0.434946	-0.629239	0.459	72.4	40.1325											6734	782	5947	1675	37	283	3	0	3
Gambia	2018	GMB	Low income	AFRO				0	695	7541	73	26000	1.9	2280102	225.307	38.73	716.118	0	0	0	0	-0.197197	-0.0295531	-0.623471	-0.631775	-0.430755	-0.463039	0.466	72.3
Georgia	2008	GEO	Upper middle income	EURO	175654	1268410	6774622	8218686				4400	0.2	3848449	67.33	45.235	3324.74	255.917	8.68152	66.5459	9.843	-0.256854	-0.92011	0.296718	0.484017	-0.267309	-0.108393	0.723		1.17002	33.167	46.661		32							7961	1317	5210	1728	861	3406	2	0	1
Georgia	2009	GEO	Upper middle income	EURO	1285558	3372270	5715058	10372886				5000	0.2	3814419	66.7346	44.85	2822.67	246.977	9.83543	68.909	5.42679	-0.188831	-0.966573	0.287325	0.500805	-0.204928	-0.123985	0.727		1.38862	32.477	48.065		31							11954	1761	8439	2728	922	4421	3	0	2
Georgia	2010	GEO	Upper middle income	EURO	4815828	4260499	6832963	15909290		830		5600	0.2	3786695	66.2496	44.465	3233.3	262.527	9.54539	72.7273	3.58586	-0.160891	-0.718321	0.30926	0.593843	-0.209616	0.00795697	0.732	57.5	1.52296	40.419	43.073	0.834	30	13.76	0	0	0	2.21	0	14423	2221	10214	3691	1018	4683	4	1	3
Georgia	2011	GEO	Upper middle income	EURO	1255616	4478054	8521914	14255584		1122	79	6200	0.2	3756441	65.7203	44.081	4021.74	290.412	8.39221	75.5751	3.32844	-0.172699	-0.656952	0.553664	0.664245	-0.124278	0.118364	0.738	56.6	1.59455	40.095	44.029	0.801	28							15615	2680	11059	4918	1103	4550	4	1	3
Georgia	2012	GEO	Upper middle income	EURO	777359	4716172	11064342	16557873		1679	86	6800	0.3	3728874	65.238	43.697	4421.82	323.01	8.37314	73.4368	4.33592	0.0215808	-0.680454	0.605838	0.693682	-0.0145615	0.401269	0.749	55	1.6652	38.369	44.392	0.743	25							16586	3249	11648	5767	1170	4195	4	1	3
Georgia	2013	GEO	Upper middle income	EURO	1603891	5361536	9137970	16103397		2092	86	7300	0.3	3717668	65.042	43.315	4623.73	334.92	8.39572	69.0772	3.68234	0.138815	-0.441366	0.585212	0.756607	-0.00596142	0.469235	0.756	56.1	1.73045	39.331	45.177	0.848	26	13.8	0	0	0	2.21	2.21	19251	4175	13448	5006	1305	4202	5	1	3
Georgia	2014	GEO	Upper middle income	EURO	1774080	8166782	7021657	16962519		2541	87	7800	0.3	3719414	65.0725	42.933	4739.2	348.83	8.43568	66.0024	2.39935	0.284666	-0.321508	0.489187	0.933986	0.19093	0.785901	0.764	54.7	1.78856	40.134	48.267	0.771								16616	5810	9200	5166	1577	2497	4	2	2
Georgia	2015	GEO	Upper middle income	EURO	2119879	8753885	5079546	15953310		3044	84	8200	0.3	3725276	65.1751	42.552	4014.19	280.913	7.93236	57.3243	2.54069	0.274588	-0.466082	0.40453	0.92246	0.271518	0.679614	0.771	52.3	1.83859	40.914	50.976	0.797								19786	7821	10470	6676	1856	2485	5	2	3
Georgia	2016	GEO	Upper middle income	EURO				0		3638	86	8600	0.3	3727505	65.2141	42.163	4062.17	308.032	8.4361	55.5965	2.26065	0.293726	-0.313291	0.518248	1.00866	0.383661	0.685353	0.776	51.8	1.87725											17430	10092	6012	6692	2116	1261	5	3	2
Georgia	2017	GEO	Upper middle income	EURO	376292	13444827	6108376	19929495		4144	87	9000	0.4	3728004	65.2228	41.769	4357.01	0	0	0	0	0.262798	-0.370765	0.581953	1.05312	0.32892	0.744527	0.783	49.7	1.89941											21110	12117	7892	7787	2274	1481	6	3	2
Georgia	2018	GEO	Upper middle income	EURO				0		4597	86	9400	0.4	3731000	65.2752	41.368	4717.14	0	0	0	0	0.24669	-0.426488	0.614571	1.12273	0.328048	0.707991	0.786	49.2
Ghana	2008	GHA	Lower middle income	AFRO	923075	5339318	32588547	38850940				290000	1.9	23563825	103.559	50.649	1210.62	67.7791	5.5354	40.9002	10.0233	0.431884	-0.0276288	0.0327254	-0.0368968	-0.0680184	-0.0705424	0.542		94.9163	9.801	1.11	0.235								111398	37335	47121	63820	120	152	5	2	2
Ghana	2009	GHA	Lower middle income	AFRO	7632102	6051970	40544315	54228387				290000	1.9	24170940	106.227	49.969	1074.76	66.8333	6.14967	34.1806	10.9244	0.497963	0.0299434	-0.0453508	0.0803972	-0.0420598	-0.00721256	0.547		91.7367	10.448	0.85		9							153585	44972	67070	86776	147	219	6	2	3
Ghana	2010	GHA	Lower middle income	AFRO	6044939	8087144	48015481	62147564	5845	40575		300000	1.9	24779619	108.902	49.287	1298.44	80.4698	6.13065	33.3835	8.0711	0.51473	0.0260932	-0.0378857	0.115947	-0.0280696	0.0115234	0.554	75	88.8111	9.182	0.949			1.18	9.69	1.38	0.03	0.04	0	148512	50104	40748	102550	164	134	6	2	2
Ghana	2011	GHA	Lower middle income	AFRO	6014754	14854634	60807945	81677333	8057	59007	71	300000	1.9	25387710	111.575	48.606	1558.48	99.2535	6.30213	35.7654	8.55444	0.484658	0.167112	-0.0504538	0.124874	-0.00487886	-0.0257114	0.563	73.7	85.9135				9							170832	45474	62963	96186	148	205	7	2	2
Ghana	2012	GHA	Lower middle income	AFRO	53147658	4524557	87433712	145105927	8957	69870	95	310000	1.8	25996449	114.25	47.927	1613.29	89.8491	5.51297	39.8453	7.66394	0.431352	0.130695	-0.0485327	0.128128	0.010495	-0.126568	0.57	72.6	82.5476											153093	40945	50297	90630	133	163	6	2	2
Ghana	2013	GHA	Lower middle income	AFRO	59214039	6830808	40457844	106502691	7266	75762	90	310000	1.8	26607642	116.936	47.252	2378.16	111.036	6.11924	38.8757	16.2998	0.438855	0.0606061	-0.0983737	0.0846051	0.149142	-0.0966235	0.578	71.6	78.7445	15.912	1.686	3.63		1.11	9.13	1.3	0.03	0.03	1.36	158332	40125	64168	85712	130	208	6	1	2
Ghana	2014	GHA	Lower middle income	AFRO	42472953	2817175	106329504	151619632	8299	83712	92	320000	1.8	27224472	119.647	46.581	1968.86	81.5172	5.62315	45.0506	15.6901	0.463252	-0.106808	-0.280858	-0.00579651	0.052245	-0.192189	0.577	70.8	74.5662											113671	41260	27877	75216	133	90	4	1	1
Ghana	2015	GHA	Lower middle income	AFRO	42472953	4679195	45154575	92306723	7813	81987		320000	1.8	27849205	122.393	45.914	1766.01	82.4074	6.0877	35.8031	24.9317	0.48993	-0.0320993	-0.222163	-0.0312539	0.142396	-0.188818	0.585	69.9	70.0656											112838	40695	37392	74360	130	119	4	1	1
Ghana	2016	GHA	Lower middle income	AFRO	18822217	6606220	42651032	68079469	9680	92336	91	330000	1.8	28481946	125.173	45.251	1931.39	67.5089	4.44871	37.8237	12.791	0.583606	-0.130929	-0.168311	-0.23251	0.0487858	-0.149015	0.587	69.7	65.2863	15.493	1.283									99049	36836	32242	66127	117	102	3	1	1
Ghana	2017	GHA	Lower middle income	AFRO				0	12048	102683		330000	1.7	29121471	127.984	44.593	2025.89	0	0	0	0	0.597087	0.0917808	-0.109187	-0.137611	0.129867	-0.229035	0.591	69.2	60.2635	12	1.8									116031	33358	57994	66409	104	181	4	1	2
Ghana	2018	GHA	Lower middle income	AFRO				0	12950	113171		330000	1.7	29767108	130.821	43.94	2202.31	0	0	0	0	0.578704	0.0298971	-0.21027	-0.0800039	0.0718521	-0.114904	0.596	68.9
Grenada	2008	GRD	Upper middle income	PAHO	0	483595	0	483595				500	0.4	105456	310.165	64.123	7832.42	446.744	5.62158	53.3691	2.37873	0.820473	0.385928	0.190076	0.297636	0.0846414	0.318727	0.743		1.36891				26							1102	292	774	352	3440	9108	10	3	7
Grenada	2009	GRD	Upper middle income	PAHO	0	194493	0	194493				500	0.4	105789	311.144	64.129	7290.7	442.322	5.98259	51.8295	0.679204	0.823061	0.390583	0.213174	0.300219	0.133973	0.355446	0.74		1.33179											1080	286	757	348	3511	9287	10	3	7
Grenada	2010	GRD	Upper middle income	PAHO	0	5521	87980	93501	0	0		500	0.4	106233	312.45	64.135	7257.76	448.665	6.09055	52.5328	1.85082	0.791173	0.51838	0.175973	0.36456	0.108443	0.425115	0.743		1.3072					34.45	4.79	0.96	0	0	0	817	279	502	299	3535	6351	8	3	5
Grenada	2011	GRD	Upper middle income	PAHO	0	0	7435	7435	9	73	52	500	0.4	106796	314.106	64.141	7291.06	445.14	6.00796	53.2728	1.71562	0.785192	0.360115	0.227858	0.285654	0.137342	0.421742	0.746		1.29238			8.468	35							1037	273	728	361	3525	9414	10	3	7
Grenada	2012	GRD	Upper middle income	PAHO	0	0	120141	120141	13	92		500	0.4	107446	316.018	64.131	7444.5	432.328	5.70029	56.1297	1.76399	0.747503	0.492649	0.267391	0.289292	0.125438	0.416996	0.747		1.28087				35							1165	268	860	393	3532	11331	11	3	8
Grenada	2013	GRD	Upper middle income	PAHO	0	155431	39398	194829	10	83	68	500	0.4	108170	318.147	64.104	7789.78	440.554	5.53751	57.7852	1.85555	0.770249	0.426174	0.227247	0.284135	0.133371	0.419845	0.75		1.27293				37	34	4.72	0.94	0	0	0.94	994	265	693	350	3553	9275	9	3	7
Grenada	2014	GRD	Upper middle income	PAHO				0	0	82		500	0.5	108902	320.3	64.062	8369.89	445.559	5.19918	58.309	1.91047	0.906141	0.774569	-0.108673	0.191698	-0.167485	0.247272	0.752		1.2691				37							498	267	195	213	3620	2651	5	3	2
Grenada	2015	GRD	Upper middle income	PAHO				0	13	140	57	500	0.5	109599	322.35	64.003	9096.87	453.97	4.86386	57.8331	2.88026	0.806058	0.790708	-0.196267	0.0900918	0.144667	0.556013	0.756		1.26976											705	267	403	277	3661	5522	7	3	4
Grenada	2016	GRD	Upper middle income	PAHO				0	9	122		500	0.5	110261	324.297	63.928	9628.35	516.417	5.24667	57.7766	0.882002	0.817036	1.01893	-0.175016	0.084025	0.568965	0.563893	0.76		1.27508			6.963								533	274	224	214	3780	3090	5	3	2
Grenada	2017	GRD	Upper middle income	PAHO				0	0	140		500	0.5	110874	326.1	63.836	10163.6	0	0	0	0	0.74343	1.00894	-0.175455	-0.0538242	0.441857	0.475343	0.76		1.28559	31.447	14.471									730	279	417	245	3845	5761	7	3	4
Grenada	2018	GRD	Upper middle income	PAHO				0	8	289	63	500	0.5	111454	327.806	63.728	10640.5	0	0	0	0	0.534433	0.99763	-0.252952	-0.293087	0.310418	0.376537	0.763
Guatemala	2008	GTM	Upper middle income	PAHO				0				48000	0.6	14006428	130.706	52.193	2794.18	173.712	6.2169	59.4114	1.15343	-0.201826	-0.714467	-0.563434	-0.178202	-1.10974	-0.647653	0.594		4.47776											66288	34516	25880	26597	1498	1123	5	2	2
Guatemala	2009	GTM	Upper middle income	PAHO	4219734	26325377	14480297	45025408				49000	0.6	14316263	133.597	51.896	2635.72	165.657	6.28503	57.7919	2.6034	-0.250003	-0.92735	-0.714392	-0.150586	-1.01817	-0.526856	0.597		4.15577	8.698	9.039		6							51422	36551	8457	24208	1516	351	4	3	1
Guatemala	2010	GTM	Upper middle income	PAHO	4431093	28765245	12885696	46082034	284	12053		49000	0.6	14630417	136.529	51.597	2825.48	171.715	6.07735	59.6483	1.91256	-0.303308	-0.852924	-0.697995	-0.152868	-0.960078	-0.532209	0.602	44	3.96244				6	3.81	0.54	0.3	0.03	0.03	0	54815	35590	12768	24610	1417	508	4	2	1
Guatemala	2011	GTM	Upper middle income	PAHO	5078159	26885645	14967042	46930846	361	13585	87	49000	0.5	14948803	139.5	51.299	3187.87	186.807	5.86	59.6465	2.12879	-0.311965	-0.744141	-0.69787	-0.133385	-1.03642	-0.527978	0.607	40.7	3.86825				6							64792	33054	25599	28964	1266	980	4	2	2
Guatemala	2012	GTM	Upper middle income	PAHO	5373611	27225416	20625979	53225006	256	15136	82	49000	0.5	15270778	142.504	51	3299.67	194.176	5.88482	59.6076	2.7419	-0.356139	-0.63382	-0.755443	-0.172313	-1.07631	-0.658761	0.613	44.5	3.77363				6							58562	33017	19726	25892	1217	727	4	2	1
Guatemala	2013	GTM	Upper middle income	PAHO	4807266	32797020	19767052	57371338	394	16398	87	49000	0.5	15595821	145.538	50.689	3452.92	203.831	5.90329	56.0991	1.7728	-0.366543	-0.674156	-0.70314	-0.203737	-1.08348	-0.622656	0.616	40.7	3.67973					3.54	0.5	0.28	0.03	0.03	0.34	59035	34896	18870	26393	1238	670	4	2	1
Guatemala	2014	GTM	Upper middle income	PAHO	4562343	34354767	16602619	55519729	333	16876		48000	0.5	15923243	148.593	50.366	3687.84	218.966	5.93766	55.7939	1.90242	-0.337599	-0.655564	-0.72889	-0.192025	-0.962234	-0.735964	0.643	37.8	3.58849				6							54985	36150	13907	24816	1238	476	3	2	1
Guatemala	2015	GTM	Upper middle income	PAHO				0	197	16370	89	48000	0.4	16252429	151.665	50.029	3923.57	216.42	5.5159	57.8204	0.937948	-0.346403	-0.65506	-0.711043	-0.216264	-0.94728	-0.733199	0.647	36.9	3.50347											54851	35748	14450	25448	1185	479	3	2	1
Guatemala	2016	GTM	Upper middle income	PAHO	2482205	32542621	15439550	50464376	237	17734	75	48000	0.4	16583060	154.75	49.681	4140.59	241.352	5.82031	53.3383	0.930475	-0.291889	-0.542593	-0.606393	-0.202432	-1.01984	-0.739821	0.648	34.7	3.42816											51764	35060	12177	24292	1129	392	3	2	1
Guatemala	2017	GTM	Upper middle income	PAHO				0	236	17903	39	47000	0.4	16914936	157.847	49.32	4470.61	0	0	0	0	-0.281272	-0.650593	-0.640479	-0.255445	-1.06	-0.739867	0.649	34.6	3.36772											51981	36768	10567	25727	1154	332	3	2	1
Guatemala	2018	GTM	Upper middle income	PAHO	9413	18101609	6325003	24436025	273	20216	83	47000	0.4	17247807	160.954	48.946	4549.01	0	0	0	0	-0.342434	-0.541353	-0.682006	-0.195571	-1.05081	-0.822813	0.651	34.5		9.47	3.55	0.039
Guinea	2008	GIN	Low income	AFRO	42622	258164	12925586	13226372				98000	1.6	9738792	39.6337	66.894	715.097	18.633	2.76209	64.8243	23.6285	-1.4263	-2.09802	-1.17083	-1.21222	-1.52919	-1.20396	0.4		74.5621											9482	1054	7742	591	12	88	1	0	1
Guinea	2009	GIN	Low income	AFRO	387902	398818	12722272	13508992				100000	1.6	9964469	40.5521	66.609	674.086	18.6865	2.93687	66.6529	23.729	-1.30284	-2.1161	-1.02225	-1.13988	-1.53798	-1.07813	0.4		72.7545											9699	1280	7572	718	14	83	1	0	1
Guinea	2010	GIN	Low income	AFRO	518225	317576	11106795	11942596	1074	19883		100000	1.6	10192176	41.4788	66.322	672.424	19.5008	3.06774	65.029	21.677	-0.917966	-1.68708	-1.10898	-1.09081	-1.47918	-1.20147	0.408	91	71.0381					7.34	4.15	0.31	0.1	0.03	0	10107	1656	7417	849	18	79	1	0	1
Guinea	2011	GIN	Low income	AFRO	266862	638185	14139106	15044153	1921	23048	77	110000	1.6	10420471	42.4079	66.034	651.135	23.3008	3.78955	59.9857	25.9008	-0.887739	-1.38805	-1.1232	-1.00923	-1.44512	-1.10024	0.421	90.8	69.2017				3							14262	2267	10793	2236	23	112	1	0	1
Guinea	2012	GIN	Low income	AFRO	288357	2302175	9486461	12076993	1961	27685	72	110000	1.6	10652029	43.3503	65.745	717.051	22.9441	3.50398	62.3993	21.9864	-1.01389	-1.28701	-1.26874	-1.02037	-1.40758	-1.0417	0.431	90.7	66.7989											10164	3118	5761	831	32	58	1	0	1
Guinea	2013	GIN	Low income	AFRO	0	2579555	11834280	14413835	3921	28248	75	110000	1.6	10892810	44.3302	65.455	769.004	25.1311	3.46114	61.8999	22.5815	-1.02231	-1.22985	-1.17368	-1.00138	-1.3754	-1.04008	0.439	90.6	63.8672					6.24	3.52	0.26	0.09	0.03	0.37	19034	4135	13482	3234	41	134	2	0	1
Guinea	2014	GIN	Low income	AFRO	1670545	3339108	10753092	15762745	3235	32331	89	110000	1.6	11150977	45.3808	65.164	787.238	35.6031	4.78098	58.3593	18.4985	-0.858071	-0.955243	-1.23236	-1.05636	-1.3605	-1.05749	0.446	90.6	60.42											18383	4966	11738	3906	49	115	2	0	1
Guinea	2015	GIN	Low income	AFRO				0	1774	34774		120000	1.5	11432088	46.5249	64.859	769.256	42.2504	5.82712	49.3524	23.4626	-0.857468	-0.386988	-1.14559	-0.870691	-1.16077	-0.989652	0.449	90.5	56.5399											17463	5835	9989	3784	57	97	2	1	1
Guinea	2016	GIN	Low income	AFRO	845400	2271695	17808743	20925838	2679	37321	79	120000	1.5	11738441	47.7716	64.54	732.962	37.4593	5.47827	49.7618	27.233	-0.761686	-0.393875	-1.00586	-0.867674	-1.21607	-0.918959	0.456	90.3	52.2844	3.844	0.788	0.115								34110	6590	26003	8171	64	252	3	1	2
Guinea	2017	GIN	Low income	AFRO	23596	689891	8160028	8873515	2263	41508		120000	1.5	12067539	49.1109	64.207	855.574	0	0	0	0	-0.738223	-0.700906	-1.03849	-0.837892	-1.23007	-1.01111	0.463	90.1	47.697											18363	7186	9866	3435	69	95	2	1	1
Guinea	2018	GIN	Low income	AFRO	16	28832	5348629	5377477	3324	48574		120000	1.4	12414318	50.5222	63.86	878.6	0	0	0	0	-0.753674	-0.876667	-0.970923	-0.778	-1.21151	-1.04172	0.466	89.9
Guinea-Bissau	2008	GNB	Low income	AFRO	481390	266723	3381455	4129568				35000	3.8	1446936	51.4558	60.675	597.576	40.6864	6.96811	41.4769	22.4727	-0.715373	-0.709056	-1.04166	-1.19812	-1.38568	-1.18087	0.413		118.089	6.436	0.527	0.074								2802	720	2019	579	23	64	2	0	1
Guinea-Bissau	2009	GNB	Low income	AFRO	484176	237950	5017686	5739812				36000	3.8	1483921	52.771	60.284	557.172	36.2967	6.66164	43.2837	12.6353	-0.759198	-0.666487	-1.02943	-1.18331	-1.3356	-1.19596	0.419		119.572	6.867	0.817	0.059	10							7260	684	6505	1981	20	195	5	0	4
Guinea-Bissau	2010	GNB	Low income	AFRO	0	611774	4647063	5258837	344	3813		38000	3.8	1522599	54.1465	59.889	557.632	34.6438	6.34847	44.6962	36.1015	-0.822993	-0.690954	-1.02951	-1.13821	-1.33144	-1.15541	0.426	79.5	120.364					6.34	37.09	28.84	0	34.65	0	8417	675	7667	2592	19	219	5	0	5
Guinea-Bissau	2011	GNB	Low income	AFRO				0	490	5104	62	39000	3.8	1562989	55.5828	59.492	702.743	37.3694	5.43049	42.5848	47.7921	-0.853439	-0.753626	-1.02871	-1.1236	-1.30638	-1.15624	0.435	79.2	120.138	5.507	0.626									5691	670	4940	1673	19	136	4	0	3
Guinea-Bissau	2012	GNB	Low income	AFRO				0	738	6470	72	40000	3.8	1604979	57.0761	59.092	616.412	29.3018	4.85182	50.2006	24.7751	-1.32571	-0.965296	-1.2304	-1.22624	-1.52278	-1.27894	0.437	79.3	118.705											2668	722	1851	772	19	50	2	0	1
Guinea-Bissau	2013	GNB	Low income	AFRO				0	1184	6913	69	41000	3.8	1648257	58.6151	58.69	634.482	29.5234	4.74699	50.3095	10.6454	-1.34344	-0.899928	-1.43311	-1.26122	-1.58555	-1.32559	0.441	79.1	116.145					5.63	32.98	25.64	0	30.81	56.45	15062	852	14102	4253	22	372	9	1	8
Guinea-Bissau	2014	GNB	Low income	AFRO				0	1906	8127	74	42000	3.8	1692439	60.1863	58.285	622.482	41.4301	6.78662	34.1329	33.8283	-0.850448	-0.706452	-1.58301	-1.19097	-1.32521	-1.53846	0.45	79	112.55											3513	958	2435	1069	25	64	2	1	1
Guinea-Bissau	2015	GNB	Low income	AFRO				0	1571	9480		43000	3.7	1737202	61.7782	57.877	603.159	38.1355	6.51981	33.857	32.6029	-0.749625	-0.518216	-1.61309	-1.20311	-1.28354	-1.48259	0.453	78.9	108.006	14	2									6115	983	5018	1907	26	131	4	1	3
Guinea-Bissau	2016	GNB	Low income	AFRO				0	1468	11860		43000	3.6	1782437	63.3868	57.467	661.008	39.0542	6.09012	35.4005	20.3481	-0.734563	-0.442694	-1.643	-1.23583	-1.4868	-1.5523	0.457	78.7	102.59											5374	982	4278	1636	26	112	3	1	2
Guinea-Bissau	2017	GNB	Low income	AFRO				0	1389	11985		44000	3.6	1828146	65.0123	57.055	736.726	0	0	0	0	-0.797027	-0.498585	-1.76677	-1.18187	-1.43571	-1.56283	0.46	78.5	96.4043											6390	976	5301	1775	26	141	4	1	3
Guinea-Bissau	2018	GNB	Low income	AFRO				0	1001	14568	61	44000	3.5	1874309	66.6539	56.64	777.97	0	0	0	0	-0.66634	-0.669753	-1.48785	-1.19867	-1.23404	-1.53372	0.461	78.4
Haiti	2008	HTI	Low income	PAHO	0	236584	144194668	144431252				130000	2.2	9646580	350.021	54.449	678.845	39.7197	6.0159	38.5796	33.3717	-0.587013	-1.3851	-1.29341	-0.764249	-1.27686	-1.20673	0.463		22.0735											120896	1950	109276	47927	14	770	12	0	11
Haiti	2009	HTI	Low income	PAHO	0	1608233	134110233	135718466				140000	2.2	9798046	355.517	53.472	672.037	40.7129	6.16916	39.2742	33.7237	-0.657143	-0.956407	-1.49006	-0.931318	-1.31945	-1.08797	0.468		21.031											139191	2144	125263	55469	15	871	14	0	12
Haiti	2010	HTI	Low income	PAHO	0	1608233	164523917	166132150	2377	29171		140000	2.1	9949322	361.006	52.491	665.627	54.6409	8.1456	33.3097	43.4066	-0.711513	-0.940315	-1.6292	-1.02882	-1.37033	-1.18716	0.467	86	20.0388					0	0.3	0.17	0.04	0.04	0	147516	2292	131499	62920	16	910	14	0	13
Haiti	2011	HTI	Low income	PAHO	0	1608233	207401048	209009281	3849	34878	78	140000	2.1	10100320	366.485	51.508	744.217	75.3725	10.2314	26.0863	64.6629	-0.749024	-0.990168	-1.67332	-1.05269	-1.4077	-1.2232	0.474	85.7	19.0477	11.811	1.372	0.084								146205	2600	128612	56842	18	885	14	0	12
Haiti	2012	HTI	Low income	PAHO	0	884655	114921741	115806396	4889	43211	75	140000	2.1	10250930	371.95	50.523	769.749	73.341	9.64947	28.4953	60.8286	-0.762744	-0.788093	-1.645	-0.940383	-1.32745	-1.23577	0.478	85.6	18.0014											137889	3161	119713	50186	21	809	13	0	11
Haiti	2013	HTI	Low income	PAHO	0	352174	127522213	127874387	5226	54748	76	140000	2.1	10400673	377.383	49.54	815.82	58.1907	7.23788	36.2416	47.7855	-0.749445	-0.631015	-1.57629	-0.93341	-1.29426	-1.13048	0.483	85.5	16.9146				7	0	0.29	0.16	0.04	0.04	0.24	140122	4327	124159	50868	29	822	13	0	11
Haiti	2014	HTI	Low income	PAHO	0	2662292	135059967	137722259	4504	62349	73	150000	2.1	10549008	382.765	48.556	831.874	63.8817	7.79764	31.0153	54.9411	-0.791108	-0.643627	-2.04148	-1.06535	-1.18546	-1.2339	0.488	85.3	15.7989											151809	5719	138067	52426	37	895	14	1	12
Haiti	2015	HTI	Low income	PAHO	0	2664832	125140938	127805770	4576	68602		150000	2.1	10695542	388.082	47.573	815.728	41.9052	5.37232	41.7301	37.0399	-0.798699	-0.670838	-2.01629	-1.17039	-1.18064	-1.23752	0.492	85.3	14.668											109215	6228	97176	56390	39	615	10	1	9
Haiti	2016	HTI	Low income	PAHO	0	3968260	107595576	111563836	4282	83205	68	150000	2.1	10839970	393.323	46.604	735.302	37.7231	5.38572	41.7319	38.3843	-0.759447	-0.743788	-2.07849	-1.23831	-1.002	-1.33163	0.497	85.1	13.5338											97577	5933	86948	53284	37	536	8	1	7
Haiti	2017	HTI	Low income	PAHO				0	4453	94376	68	160000	2	10982366	398.489	45.654	765.727	0	0	0	0	-0.736952	-0.674395	-2.06975	-1.31641	-1.08815	-1.2382	0.501	85.1	12.4113											91911	5424	82466	54182	32	493	8	0	7
Haiti	2018	HTI	Low income	PAHO				0	4909	91514	62	160000	2	11123176	403.599	44.722	868.342	0	0	0	0	-0.745483	-0.626814	-1.90905	-1.22426	-1.02803	-1.26519	0.503	85		6.804	2.345	0.302
Honduras	2008	HND	Lower middle income	PAHO	4143919	9303066	15016590	28463575				28000	0.6	7980955	71.3286	49.434	1727.83	150.53	8.5369	51.8175	4.94592	-0.294657	-0.529581	-0.617077	-0.306707	-0.964828	-0.904884	0.591		3.89177											29366	12374	11481	6922	2533	2350	4	2	2
Honduras	2009	HND	Lower middle income	PAHO	3804502	14785269	13385132	31974903				27000	0.5	8150775	72.8463	48.775	1789.71	161.041	8.8704	45.5446	5.32114	-0.532958	-0.30812	-0.675418	-0.299872	-0.896946	-0.904352	0.593		3.6718				8							29829	15468	9231	8084	2924	1745	4	2	1
Honduras	2010	HND	Lower middle income	PAHO	4442375	16025455	15716346	36184176	248	7718		26000	0.5	8317470	74.3361	48.115	1904.35	166.775	8.62843	46.7822	4.83665	-0.503611	-0.49691	-0.641687	-0.223057	-0.878016	-0.89202	0.598	42.1	3.51169				8	18.74	0.78	0.21	0.08	0.09	0	30472	17006	8682	8773	3012	1538	4	2	1
Honduras	2011	HND	Lower middle income	PAHO	4435262	15999798	15691183	36126243	232	8355	84	25000	0.5	8480671	75.7947	47.457	2088.32	184.711	8.71038	46.2241	3.81397	-0.468656	-0.390435	-0.535384	-0.13396	-0.903863	-0.825197	0.601	41.6	3.38293				7							34136	17205	12403	9518	2879	2075	4	2	2
Honduras	2012	HND	Lower middle income	PAHO	3851901	16466390	17981687	38299978	238	8970	89	25000	0.4	8640691	77.2249	46.798	2144.34	187.745	8.61854	50.08	4.6431	-0.469778	-0.350116	-0.69826	-0.192711	-1.14021	-0.954058	0.6	45.2	3.25092				7							32694	16526	11940	9055	2612	1887	4	2	1
Honduras	2013	HND	Lower middle income	PAHO	3692374	15784431	17236972	36713777	209	9569	84	24000	0.4	8798521	78.6355	46.142	2102.59	177.183	8.29207	50.3583	5.30701	-0.474936	-0.438612	-0.728645	-0.186378	-1.16466	-0.945494	0.603	42.9	3.11927	3.799	9.999		7	17.59	0.73	0.2	0.07	0.09	0.36	31357	15268	11817	8139	2281	1766	4	2	1
Honduras	2014	HND	Lower middle income	PAHO				0	197	9926	83	24000	0.4	8955589	80.0392	45.486	2206.05	179.151	7.98815	48.2392	6.39764	-0.409191	-0.534084	-0.80999	-0.398392	-0.944582	-0.785444	0.606	39	2.99182				7							26950	14061	8003	7952	1988	1132	3	2	1
Honduras	2015	HND	Lower middle income	PAHO				0	175	10457	83	24000	0.4	9112916	81.4453	44.835	2302.2	180.605	7.71397	49.1518	6.2339	-0.421753	-0.468914	-0.821569	-0.395934	-0.925624	-0.566708	0.613	41.9	2.87284											26376	13803	6903	8344	1850	925	3	2	1
Honduras	2016	HND	Lower middle income	PAHO				0	168	10848	82	23000	0.4	9270795	82.8563	44.187	2342.58	199.555	8.40197	45.0106	3.14939	-0.439699	-0.433312	-0.72635	-0.513028	-1.1187	-0.657775	0.618	37.3	2.7615	17.03	6.086									24998	14198	4288	8259	1809	546	3	2	0
Honduras	2017	HND	Lower middle income	PAHO				0	180	11506	82	23000	0.3	9429013	84.2704	43.543	2449.96	0	0	0	0	-0.441742	-0.564852	-0.508081	-0.436263	-1.04627	-0.717698	0.621	40.8	2.66303	8.815	3.144									27149	15072	4710	8997	1831	572	3	2	1
Honduras	2018	HND	Lower middle income	PAHO				0	202	11667	81	23000	0.3	9587522	85.687	42.904	2500.11	0	0	0	0	-0.508318	-0.550988	-0.620659	-0.468814	-1.02304	-0.616486	0.623	40.5
India	2008	IND	Lower middle income	SEARO	0	24015486	121574384	145589870						1200669765	403.832	69.754	998.522	37.9936	3.51468	69.1479	1.87063	0.462193	-1.10751	-0.0191939	-0.389451	0.0860389	-0.337176	0.565		10.7197	13.801	6.154									487481	117289	213574	143405	59	108	0	0	0
India	2009	IND	Lower middle income	SEARO	0	23093678	116907887	140001565						1217726215	409.569	69.413	1101.96	38.4124	3.48538	66.7577	1.0185	0.460685	-1.35381	-0.0124214	-0.326771	0.013824	-0.451971	0.571		10.288	14.021	6.237	5.401								628879	138998	333863	192687	73	175	1	0	0
India	2010	IND	Lower middle income	SEARO	0	225715496	0	225715496						1234281170	415.137	69.07	1357.56	45.2508	3.27212	65.1848	0.970509	0.443272	-1.27798	0.0259907	-0.378629	-0.0373948	-0.468117	0.581	82.2	9.87367	15.394	6.634	5.33								566738	164253	265201	194805	89	143	0	0	0
India	2011	IND	Lower middle income	SEARO	0	275000076	0	275000076						1250288729	420.521	68.724	1458.1	48.7228	3.24634	62.2249	0.869786	0.435819	-1.3268	0.00596218	-0.344538	-0.0906937	-0.536282	0.59	80.6	9.43623	17.035	7.394	5.269	7							591762	197208	283656	212203	108	156	0	0	0
India	2012	IND	Lower middle income	SEARO	0	205808366	0	205808366						1265782790	425.732	68.366	1443.88	49.0514	3.32935	63.0001	0.942553	0.399454	-1.28931	-0.170951	-0.472782	-0.0719619	-0.513237	0.6	79.2	8.90924	11.132	6.997	4.994								529791	242770	201746	197071	134	112	0	0	0
India	2013	IND	Lower middle income	SEARO	0	144554317	0	144554317			70			1280846129	430.799	67.997	1449.61	56.2185	3.74944	69.073	0.270132	0.43278	-1.22917	-0.171537	-0.470637	-0.0573186	-0.51744	0.607	78.8	8.3029	12.218	7.182	5.195								598440	284469	244523	205936	158	136	0	0	0
India	2014	IND	Lower middle income	SEARO	0	164330065	0	164330065			74			1295604184	435.762	67.616	1573.88	57.1511	3.61957	67.014	0.747584	0.413294	-0.997912	-0.205647	-0.447759	-0.0632454	-0.428024	0.618	78.4	7.63225	13.757	7.256									499206	325043	111280	209967	180	61	0	0	0
India	2015	IND	Lower middle income	SEARO				0						1310152403	440.655	67.223	1605.61	58.9663	3.59771	64.6644	0.711764	0.42787	-0.948493	0.0903423	-0.391465	-0.0473227	-0.352018	0.627	78	6.90466											624362	366502	198413	247647	200	108	0	0	0
India	2016	IND	Lower middle income	SEARO				0						1324509589	445.484	66.818	1729.27	62.7156	3.65833	64.5779	1.02374	0.440187	-0.95384	0.0751832	-0.306505	-0.0288772	-0.282258	0.637	77.6	6.12088	20.981	7.592	5.6								544802	395085	92946	247047	212	50	0	0	0
India	2017	IND	Lower middle income	SEARO	0	370506154	0	370506154		1211223	71			1338658835	450.243	66.4	1981.27	0	0	0	0	0.385538	-0.764699	0.0898925	-0.25403	0.00476908	-0.239808	0.643	77.2	5.28807	21.071	7.776	6.784								564802	424408	84506	267416	222	44	0	0	0
India	2018	IND	Lower middle income	SEARO	0	275000000	0	275000000	13195		74			1352617328	454.938	65.97	2009.98	0	0	0	0	0.378833	-0.956521	0.283049	-0.183654	0.0262165	-0.186293	0.647	76.7
Indonesia	2008	IDN	Lower middle income	SEARO	0	19845267	29718019	49563286				430000	0.3	235469762	129.981	51.665	2166.85	61.7725	2.613	48.1475	1.1418	-0.0112615	-1.05838	-0.237202	-0.348286	-0.653871	-0.5937	0.648		58.6303											71632	33216	38342	15571	128	148	0	0	0
Indonesia	2009	IDN	Lower middle income	SEARO	0	21318844	38966576	60285420				470000	0.4	238620563	131.72	50.866	2261.25	64.9053	2.68494	48.0902	1.57371	-0.00104061	-0.751386	-0.298132	-0.361797	-0.602619	-0.838646	0.659		59.6672	8.122	1.443	0.084								96878	38404	58395	19450	141	214	0	0	0
Indonesia	2010	IDN	Lower middle income	SEARO	0	27577082	41224115	68801197	254	20090		510000	0.4	241834215	133.494	50.086	3122.36	92.187	2.9609	56.9884	1.30237	-0.0377742	-0.853916	-0.214305	-0.415857	-0.639998	-0.75136	0.666	57.3	60.4515	10.581	1.391	0	6	9.66	3.56	0.45	0	0	0	93905	42370	51449	23267	149	181	0	0	0
Indonesia	2011	IDN	Lower middle income	SEARO	0	29727973	42815648	72543621	171	24861	68	540000	0.4	245116206	135.306	49.405	3643.04	107.408	2.95542	56.9176	0.982595	-0.00853101	-0.770114	-0.259424	-0.351914	-0.59303	-0.701875	0.674	54.1	61.1051											110577	44542	65940	25563	152	225	0	0	0
Indonesia	2012	IDN	Lower middle income	SEARO	0	36851913	50150781	87002694	348	31195	66	570000	0.4	248452413	137.148	48.724	3694.35	107.056	2.90287	53.1679	0.964726	0.0676126	-0.593263	-0.272911	-0.278763	-0.575682	-0.639787	0.682	51.4	61.7883	13.601	3.075									104977	47204	57662	24918	156	190	0	0	0
Indonesia	2013	IDN	Lower middle income	SEARO				0	512	37798		590000	0.4	251806402	138.999	48.045	3623.91	107.195	2.96065	49.3227	1.10876	0.0361213	-0.519265	-0.198749	-0.195441	-0.530768	-0.613819	0.688	50.2	62.4906	11.443	3.118			9.27	3.42	0.43	0	0	0.43	120258	51583	68559	30171	165	219	0	0	0
Indonesia	2014	IDN	Lower middle income	SEARO				0	747	50304	71	610000	0.4	255129004	140.833	47.365	3491.62	108.837	3.11712	42.517	1.95986	0.153905	-0.416824	-0.037205	-0.10766	-0.342181	-0.561766	0.691	49.7	63.1963											103841	58680	45043	31531	182	140	0	0	0
Indonesia	2015	IDN	Lower middle income	SEARO	0	55350175	59234913	114585088	986	63199		620000	0.4	258383256	142.629	46.687	3331.7	100.215	3.00536	40.6564	0.431696	0.184858	-0.615061	-0.240622	-0.217558	-0.422098	-0.458367	0.696	47.5	63.8886	13.001	2.74	1.175	12							108233	68048	40061	39009	206	121	0	0	0
Indonesia	2016	IDN	Lower middle income	SEARO	0	103052033	70425033	173477066	1239	77748		630000	0.4	261554226	144.38	46.011	3562.85	111.553	3.12449	37.3355	0.42716	0.166679	-0.372952	0.00763849	-0.122344	-0.344751	-0.399327	0.7	47.6	64.5423											119336	78561	40655	47435	232	120	0	0	0
Indonesia	2017	IDN	Lower middle income	SEARO				0	1536	91369	75	630000	0.4	264645886	146.086	45.341	3836.91	0	0	0	0	0.129882	-0.497849	0.0408512	-0.106315	-0.346482	-0.252709	0.704	47.7	65.1391	20.583	3.777	1.736								130229	89596	40509	54422	259	117	1	0	0
Indonesia	2018	IDN	Lower middle income	SEARO				0	1818	108479	74	640000	0.4	267663435	147.752	44.675	3893.6	0	0	0	0	0.179737	-0.533437	0.179875	-0.0712725	-0.314915	-0.251545	0.707	47.3
Iran (Islamic Republic of)	2008	IRN	Upper middle income	EMRO	0	31548466	4462550	36011016				46000	0.1	72120604	44.2795	30.542	5630.44	299.44	5.28168	55.4785	0	-1.56974	-0.940982	-0.636436	-1.63188	-0.909969	-0.775439	0.741		2.41993				14							59343	49923	5731	10736	6502	746	1	1	0
Iran (Islamic Republic of)	2009	IRN	Upper middle income	EMRO	0	36209832	4551488	40761320				48000	0.1	72924837	44.7732	29.955	5677.89	367.576	6.55955	56.0276	0	-1.58175	-1.56276	-0.554849	-1.72011	-0.974337	-0.839384	0.747		2.47756				14							64963	55775	4571	12421	6666	546	1	1	0
Iran (Islamic Republic of)	2010	IRN	Upper middle income	EMRO				0	58	1871		50000	0.1	73762519	45.2875	29.374	6603.21	440.853	6.75473	59.3972	0	-1.60616	-1.63059	-0.478802	-1.70872	-1.0225	-0.947151	0.756	40.5	2.53164				17							70493	60963	3788	13884	6726	418	1	1	0
Iran (Islamic Republic of)	2011	IRN	Upper middle income	EMRO				0	74	2650	82	52000	0.1	74634956	45.8232	28.8	7818.06	524.692	6.60725	57.5215	0	-1.58312	-1.42177	-0.432999	-1.5206	-0.965356	-0.872895	0.767	40.1	2.59147	19.745			17							79669	65518	7263	15649	6591	731	1	1	0
Iran (Islamic Republic of)	2012	IRN	Upper middle income	EMRO	2093938	69420049	2972133	74486120	121	3579	83	53000	0.1	75539862	46.3788	28.245	7927.65	519.304	6.63649	54.9615	0	-1.60021	-1.32393	-0.525846	-1.42513	-0.915894	-0.790725	0.782	40.3	2.66126				1							83123	69037	6577	18434	6187	589	1	1	0
Iran (Islamic Republic of)	2013	IRN	Upper middle income	EMRO				0	132	4661	85	54000	0.1	76481943	46.9572	27.705	6111.44	413.728	5.9938	51.067	0	-1.60837	-1.24969	-0.676854	-1.49341	-0.995814	-0.687158	0.785	40.2	2.73683				15							88270	75924	4610	20344	5983	363	1	1	0
Iran (Islamic Republic of)	2014	IRN	Upper middle income	EMRO				0	168	5988	85	56000	0.1	77465753	47.5612	27.17	5608.6	382.706	6.91351	42.1945	0	-1.58074	-0.874988	-0.426921	-1.458	-1.05635	-0.619205	0.788	40.4	2.81381	15.453	14.862	2.264	15							103217	87316	7440	23940	6027	514	1	1	0
Iran (Islamic Republic of)	2015	IRN	Upper middle income	EMRO				0	220	7600	80	57000	0.1	78492215	48.1914	26.642	4916.09	375.126	7.76058	40.9318	0	-1.51359	-0.925702	-0.208916	-1.31157	-0.923483	-0.604584	0.789	40.3	2.89167	18.7	11.4	2								119012	102984	6394	28042	6240	387	1	1	0
Iran (Islamic Republic of)	2016	IRN	Upper middle income	EMRO				0	253	9352	88	58000	0.1	79564016	48.8494	26.12	5265.91	415.391	8.10277	38.7937	0.0351312	-1.34307	-0.813075	-0.191414	-1.22937	-0.679015	-0.711388	0.799	41.5	2.97276											140707	126632	3983	34510	6758	213	2	2	0
Iran (Islamic Republic of)	2017	IRN	Upper middle income	EMRO				0	269	11129	89	60000	0.1	80673951	49.5309	25.606	5627.75	0	0	0	0	-1.29949	-0.933882	-0.197444	-1.19872	-0.68306	-0.811693	0.799	41.4	3.05711											169448	154789	4423	42736	7313	209	2	2	0
Iran (Islamic Republic of)	2018	IRN	Upper middle income	EMRO				0	309	12364	91	61000	0.1	81800269	50.2224	25.102	0	0	0	0	0	-1.31793	-1.30676	-0.430217	-1.29641	-0.693613	-0.958816	0.797	41.3
Jamaica	2008	JAM	Upper middle income	PAHO				0						2781876	256.868	46.629	4917.72	255.647	5.2029	28.0121	2.07125	0.579975	-0.305186	0.259999	0.290095	-0.332466	-0.29559	0.728		4.4134	10.501	3.953	0.344								24510	6164	15630	5481	527	1338	9	2	6
Jamaica	2009	JAM	Upper middle income	PAHO	45977	3437894	11708616	15192487						2795837	258.157	46.443	4316.23	214.237	4.95641	27.2601	2.45458	0.577552	-0.361947	0.207348	0.265424	-0.425204	-0.284784	0.724		4.57858				17							24157	6135	14816	6438	493	1190	9	2	5
Jamaica	2010	JAM	Upper middle income	PAHO	45977	3848958	10771906	14666841	385	5826				2810460	259.507	46.257	4704.05	234.583	4.99921	24.7293	2.60525	0.462828	-0.429541	0.215389	0.278852	-0.453685	-0.231325	0.723	37	4.66626				18	0	0	0.4	0.29	0.07	0	30071	6021	20425	7920	455	1544	11	2	7
Jamaica	2011	JAM	Upper middle income	PAHO	6460359	3498285	8405744	18364388	300	6670	76			2825929	260.935	46.07	5111.47	250.901	4.91639	23.1347	3.17998	0.479151	-0.0629833	0.223372	0.292572	-0.398842	-0.162445	0.723	37	4.67918											32129	6180	21906	6674	442	1565	12	2	8
Jamaica	2012	JAM	Upper middle income	PAHO	6955818	3115403	7064914	17136135	295	7596	74			2842132	262.431	45.868	5209.85	260.316	4.99695	21.2739	3.95894	0.486025	0.120508	0.0113846	0.234976	-0.375789	-0.257783	0.722	37.5	4.66415	15.125	3.541	0.246	17							24668	6669	13942	4986	451	943	9	2	5
Jamaica	2013	JAM	Upper middle income	PAHO	1575839	4191600	6823567	12591006	281	8287	90			2858709	263.962	45.65	4989.17	262.421	5.24256	18.4223	1.50597	0.543406	0.182374	0.042099	0.233197	-0.350025	-0.275376	0.72	37.2	4.62247	14.384	4.688	0.259	17	0	0	0.4	0.29	0.07	0.75	28247	7462	17121	5697	478	1098	10	3	6
Jamaica	2014	JAM	Upper middle income	PAHO	1698260	4324205	9455441	15477906	388	9729	74			2875136	265.479	45.416	4833.79	254.087	5.23264	21.1395	3.08838	0.562573	0.0244925	0.137449	0.148625	-0.282043	-0.299021	0.72	36.9	4.55391	14.336	3.815	0.252								18604	8392	7014	3888	510	427	7	3	3
Jamaica	2015	JAM	Upper middle income	PAHO	1442493	8456178	6948925	16847596	414	10430	60			2891021	266.946	45.167	4907.5	279.519	5.65847	18.8734	1.11452	0.608771	0.0964845	0.248622	0.105955	-0.227322	-0.231605	0.722	36.5	4.45476	14.583	4.175	0.286								21790	9532	9545	4882	551	551	8	3	3
Jamaica	2016	JAM	Upper middle income	PAHO	1456785	2750285	15280669	19487739	407	11115	68			2906238	268.351	44.902	4843.34	296.246	6.07239	22.3964	1.15608	0.681261	0.307684	0.412204	0.163843	-0.20327	-0.159062	0.722	36.2	4.32037	16.204	4.588	0.219								23521	10326	10851	6054	567	596	8	4	4
Jamaica	2017	JAM	Upper middle income	PAHO				0	407	11846	78			2920853	269.7	44.622	5069.18	0	0	0	0	0.690306	0.309154	0.485052	0.144993	-0.156528	-0.172508	0.725	35.9	4.14824	11.397	13.199									25629	11269	11989	6217	590	627	9	4	4
Jamaica	2018	JAM	Upper middle income	PAHO				0	398	12594	80			2934855	270.993	44.326	5354.24	0	0	0	0	0.616999	0.486915	0.496711	0.278445	-0.235945	-0.164391	0.726	35.7
Jordan	2008	JOR	Upper middle income	EMRO				0				200	0.1	6556478	74.3028	16.308	3398.15	296.378	8.75393	31.9414	1.39194	-0.737369	-0.369226	0.228669	0.316554	0.411545	0.356088	0.736		0.0705497	29.871	22.46	11.888	18							2028	1220	743	516	5407	3293	0	0	0
Jordan	2009	JOR	Upper middle income	EMRO	0	1245000	1854000	3099000				200	0.1	6893260	77.6443	15.072	3504	331.82	9.50213	22.7131	3.85812	-0.784595	-0.354287	0.235816	0.273881	0.250783	0.158885	0.734		0.0668209	35.362	21.513	12.328	18							4123	1360	2700	1004	5420	10761	1	0	0
Jordan	2010	JOR	Upper middle income	EMRO	0	1000000	723768	1723768		100		200	0.1	7261539	81.7925	13.912	3690.11	308.658	8.3893	21.8551	4.5108	-0.799326	-0.312493	0.103684	0.226069	0.192973	0.0411859	0.728	8.8	0.064817	35.728	22.572	12.741	18	22.63	0	1.66	0.48	0.13	0	2268	1473	730	658	5327	2639	0	0	0
Jordan	2011	JOR	Upper middle income	EMRO	0	1000000	433831	1433831		110	95	500	0.1	7663131	86.316	12.828	3816.28	317.578	8.34107	20.9016	3.74707	-0.796205	-0.513562	0.0882191	0.295431	0.237919	0.101029	0.725	8.8	0.0642128				18							2630	1517	1048	738	5058	3495	0	0	0
Jordan	2012	JOR	Upper middle income	EMRO	0	1000000	968903	1968903		134		500	0.1	8090872	91.1339	11.815	3877.34	309.442	7.99454	21.5831	6.15034	-0.734493	-0.523978	-0.0112745	0.193677	0.369098	0.072144	0.726	8.8	0.0636312			17.316	18							2548	1577	904	761	4752	2724	0	0	0
Jordan	2013	JOR	Upper middle income	EMRO	0	1000000	79616	1079616		145	95	500	0.1	8520420	95.9723	10.875	3998.03	293.46	7.34949	22.1335	6.332	-0.806755	-0.606315	-0.0489184	0.135905	0.392967	0.0679131	0.72	8.7	0.0632008	34.776	22.223	13.834	18	19.25	0	1.42	0.41	0.11	1.94	2603	1561	965	618	4212	2606	0	0	0
Jordan	2014	JOR	Upper middle income	EMRO				0		172		500	0.1	8920049	100.474	10	4072.77	301.538	7.4144	20.8908	5.88547	-0.753646	-0.540026	0.116841	0.076422	0.464213	0.13568	0.72	8.7	0.0632337	34.467	22.312	13.866	19							2406	1538	788	646	3783	1939	0	0	0
Jordan	2015	JOR	Upper middle income	EMRO				0		196	73	500	0.1	9266575	104.377	9.744	4105.45	257.416	6.28449	25.1493	6.69056	-0.769385	-0.605779	0.122487	0.0833356	0.439426	0.260073	0.721	8.7	0.0635378	25.822	28.407	13.184	14							1938	1550	296	627	3485	666	0	0	0
Jordan	2016	JOR	Upper middle income	EMRO				0		247		500	0.1	9551467	107.586	9.494	4103.73	223.538	5.46821	27.9826	5.70156	-0.713007	-0.492398	0.13379	0.0516795	0.3043	0.265293	0.722	8.7	0.0641653	18.9	14.099	15.499								2280	1575	597	676	3252	1232	0	0	0
Jordan	2017	JOR	Upper middle income	EMRO				0		254	44	500	0.1	9779173	110.151	9.253	4162.82	0	0	0	0	-0.72298	-0.497875	0.109076	0.0962652	0.261328	0.259768	0.722	8.6	0.06515	33.886	23.436	16.149								2616	1615	878	676	3076	1673	0	0	0
Jordan	2018	JOR	Upper middle income	EMRO				0		313		500	0.1	9956011	112.142	9.021	4241.79	0	0	0	0	-0.701733	-0.379405	0.112718	0.0834205	0.233791	0.149542	0.723	8.6
Kazakhstan	2008	KAZ	Upper middle income	EURO				0				7700	0.1	15674000	5.80583	43.318	8513.56	253.391	3.03845	24.5619	0.250323	-1.09226	0.623935	-0.461571	-0.340513	-0.824098	-0.978289	0.758		1.11895				77							23830	8178	15569	7435	1575	2999	2	1	1
Kazakhstan	2009	KAZ	Upper middle income	EURO	0	16266673	6511406	22778079				9200	0.1	16092822	5.96097	43.245	7165.22	248.525	3.48818	22.9852	0.522722	-1.07551	0.776811	-0.391521	-0.318622	-0.64568	-0.933123	0.762		1.0174				76							15002	9327	5594	6424	1667	1000	1	1	0
Kazakhstan	2010	KAZ	Upper middle income	EURO				0	215	1238		11000	0.1	16321872	6.04581	43.173	9070.49	246.191	2.72702	27.713	0.91451	-1.13222	0.522972	-0.436103	-0.330023	-0.615905	-0.997856	0.764	31	0.944625	82.398	34.867	6.869	73	22.99	0	2.04	1.4	0.17	0	15654	10613	4958	7122	1756	821	1	1	0
Kazakhstan	2011	KAZ	Upper middle income	EURO	0	30346857	6540161	36887018	257	1792	64	12000	0.1	16557201	6.13298	43.1	11634	311.443	2.69159	26.2084	0.577754	-1.12137	-0.338571	-0.409839	-0.244756	-0.573507	-0.99149	0.772	30.4	0.892618	84.178	35.279	7.933	71							21241	12097	9060	8260	1825	1367	1	1	1
Kazakhstan	2012	KAZ	Upper middle income	EURO	0	30352251	7457644	37809895	303	2610	81	14000	0.1	16792089	6.21998	43.027	12386.7	379.669	3.0887	27.7414	0.272563	-1.17672	-0.408455	-0.440245	-0.375082	-0.684613	-0.919135	0.782	29.3	0.842897	85.564	34.684	8.002	70							25294	13706	11499	9499	1840	1544	2	1	1
Kazakhstan	2013	KAZ	Upper middle income	EURO	0	30876471	6926144	37802615	313	3534	75	16000	0.1	17035550	6.31016	42.954	13890.6	371.71	2.70295	25.5704	0.280183	-1.2426	-0.402474	-0.532778	-0.366891	-0.691605	-0.928998	0.791	28.6	0.796842	84.89	34.795	8.036	67	22.41	0	1.99	1.36	0.16	3.52	24366	15575	8695	10609	1836	1025	1	1	1
Kazakhstan	2014	KAZ	Upper middle income	EURO	0	40667500	2373667	43041167	304	4601	78	18000	0.2	17288285	6.40378	42.882	12807.3	347.656	2.74585	25.7856	0.29935	-1.18392	0.0360182	-0.0426869	-0.251588	-0.598052	-0.830443	0.798	27	0.75629		32.522	8.099								21352	18090	3155	12138	1861	325	1	1	0
Kazakhstan	2015	KAZ	Upper middle income	EURO	0	32728769	1266991	33995760	354	6285	75	20000	0.2	17542806	6.49806	42.809	10510.8	320.738	3.08749	31.6067	0.366906	-1.16379	-0.0350003	-0.0733154	-0.0329584	-0.439332	-0.852642	0.806	25.6	0.72356											27089	20854	6112	14984	1869	548	2	1	0
Kazakhstan	2016	KAZ	Upper middle income	EURO	0	27221762	4535076	31756838	377	7994	81	22000	0.2	17794055	6.59112	42.736	7714.84	262.009	3.52615	35.5609	1.17365	-1.20755	0.00845748	-0.0670453	-0.0997007	-0.435089	-0.816717	0.808	25.7	0.699863											26920	23759	3010	16599	1862	236	2	1	0
Kazakhstan	2017	KAZ	Upper middle income	EURO	0	30975563	3841355	34816918	391	11482	81	24000	0.2	18037776	6.6814	42.664	9247.58	0	0	0	0	-1.22757	0.0411482	0.00613368	0.170439	-0.411437	-0.820989	0.813	25.8	0.686795											31083	26664	4236	19241	1838	292	2	1	0
Kazakhstan	2018	KAZ	Upper middle income	EURO	0	31104180	2489858	33594038	360	14951	79	26000	0.2	18276499	6.76983	42.572	9812.6	0	0	0	0	-1.17187	0.000405208	0.0217204	0.140644	-0.431605	-0.501726	0.817	25.8
Kenya	2008	KEN	Lower middle income	AFRO	0	73585458	586280415	659865873				1500000	6.4	39791981	69.916	77.2	902.07	55.4711	6.04986	33.4619	28.7476	-0.282544	-1.39194	-0.590104	-0.215304	-0.993836	-1.0551	0.515		165.206	3.595	1.692	0.731								539699	102524	300619	239402	66	194	14	3	8
Kenya	2009	KEN	Lower middle income	AFRO	0	107771988	563092175	670864163				1500000	6.2	40901792	71.866	76.817	905.132	55.4607	6.02781	31.5062	29.1512	-0.331914	-1.42546	-0.630103	-0.147439	-1.01289	-1.05996	0.524		159.411	3.963	1.714	0.726								601884	133871	316612	264626	86	204	15	3	8
Kenya	2010	KEN	Lower middle income	AFRO	0	134682271	591376323	726058594	41575	432622		1500000	6	42030676	73.8495	76.429	951.688	59.1698	6.11675	30.1786	28.8049	-0.218955	-1.16552	-0.557109	-0.0816785	-0.942359	-0.910032	0.533	56.3	154.401	7.177	1.724	0.749	14	8.27	6.55	1.55	0.04	0.02	0	669809	162301	353556	299690	104	226	16	4	9
Kenya	2011	KEN	Lower middle income	AFRO	103075032	133150448	601390268	837615748	55641	538985	75	1500000	5.8	43178257	75.8658	76.031	971.633	57.3874	5.8117	30.9661	26.3225	-0.26952	-1.24479	-0.566561	-0.214524	-0.903675	-0.950201	0.54	56	149.707	14.152	1.777									711325	181342	373754	335828	114	236	17	4	9
Kenya	2012	KEN	Lower middle income	AFRO	98269119	140901567	501380745	740551431	44388	603997	92	1500000	5.6	44343410	77.913	75.624	1136.87	64.8394	5.6137	31.6044	24.3108	-0.287804	-1.32344	-0.523251	-0.299869	-0.823801	-1.09351	0.545	55.8	144.155	14.152	1.854	0.476								826420	190208	473631	389512	118	295	19	4	11
Kenya	2013	KEN	Lower middle income	AFRO	68984863	189582565	541883888	800451316	44558	656369	92	1500000	5.5	45519889	79.9801	75.206	1210.39	67.8393	5.51936	32.132	22.6475	-0.212257	-1.16693	-0.457267	-0.300248	-0.711125	-1.03127	0.551	55.4	137.796	14.444	1.937	0.491		7.55	5.99	1.41	0.04	0.02	1.47	940191	199595	559243	433824	122	343	21	5	13
Kenya	2014	KEN	Lower middle income	AFRO	236151426	234216720	600299740	1070667886	50259	755226	80	1500000	5.4	46699981	82.0536	74.779	1315.8	70.8007	5.30317	30.0837	22.3391	-0.145232	-1.28225	-0.333344	-0.316161	-0.416858	-0.933301	0.556	55.1	130.742	15.421	1.988	0.512								895221	214818	480702	467064	130	290	20	5	11
Kenya	2015	KEN	Lower middle income	AFRO				0	59024	897644	81	1500000	5.2	47878336	84.124	74.342	1336.88	66.0159	4.89014	28.817	20.8218	-0.146002	-1.24441	-0.301251	-0.312421	-0.488159	-1.01348	0.562	54.7	123.106											848259	237357	430188	503563	140	255	18	5	9
Kenya	2016	KEN	Lower middle income	AFRO	84119205	260401897	603481079	948002181	59297	1018905	84	1500000	5.1	49051686	86.1856	73.895	1410.53	66.2098	4.54958	27.7133	19.458	-0.115443	-1.35479	-0.324938	-0.30033	-0.440552	-0.89279	0.568	54.3	114.937											821109	275523	402577	519015	160	233	17	6	9
Kenya	2017	KEN	Lower middle income	AFRO	91422168	342351186	741111231	1174884585	53067	1121938	90	1500000	4.9	50221473	88.241	73.438	1568.2	0	0	0	0	-0.199418	-1.13175	-0.319922	-0.232587	-0.413207	-0.953718	0.574	53.9	106.289											833378	304622	412890	539368	172	233	17	6	9
Kenya	2018	KEN	Lower middle income	AFRO				0	57523	1067636	90	1600000	4.7	51393010	90.2994	72.97	1710.51	0	0	0	0	-0.360654	-1.16411	-0.410852	-0.226606	-0.41105	-0.852013	0.579	53.5
Kiribati	2008	KIR	Lower middle income	WPRO				0						98761	121.927	54.294	1428.12	201.492	14.0754	0.0803496	23.0347	0.748064	1.33777	-0.696397	-1.17514	0.353095	-0.0265449	0.586		2.26952	36.687	2.541									896	57	824	34	8391	121039	9	1	8
Kiribati	2009	KIR	Lower middle income	WPRO				0						100930	124.605	53.453	1312	177.181	13.4394	0.0875389	33.6125	0.634892	1.40275	-0.784025	-1.21418	0.127355	-0.156103	0.585		2.20348											685	57	613	34	8418	90528	7	1	6
Kiribati	2010	KIR	Lower middle income	WPRO	0	0	429800	429800						102927	127.07	52.61	1516.81	139.854	9.20624	0.122679	5.161	0.635397	1.42273	-0.850463	-1.33558	0.0550852	-0.0772883	0.589		2.16081	39.376	3.996	0.39		85.39	144.66	0	0	0	0	596	55	525	34	8179	77462	6	1	5
Kiribati	2011	KIR	Lower middle income	WPRO	0	0	258888	258888						104728	129.294	51.765	1735.02	148.894	8.58341	0.134377	1.55702	0.837064	1.30249	-0.776412	-1.40459	0.100229	0.0949826	0.587		2.13511	39.351	1.433	0.382								422	55	350	34	8150	51431	4	1	3
Kiribati	2012	KIR	Lower middle income	WPRO	0	0	339277	339277						106370	131.321	50.918	1788.51	153.652	8.59842	0.144111	7.18035	0.774609	1.29035	-0.795897	-1.32738	0.141667	0.00652449	0.596		2.11254											246	57	172	36	8340	25179	2	1	2
Kiribati	2013	KIR	Lower middle income	WPRO				0						107890	133.198	50.073	1715.77	161.559	9.46005	0.121123	14.4327	0.805798	1.28393	-0.769707	-1.34734	0.181601	-0.0424944	0.605		2.09404	46.175	2.028	0.276		83.05	140.69	0	0	0	0	373	58	297	37	8446	43263	3	1	3
Kiribati	2014	KIR	Lower middle income	WPRO	0	292161	377217	669378						109391	135.051	49.227	1642.76	161.387	9.98788	0.11782	13.899	0.939705	0.801866	-0.560693	-0.919149	-0.124373	0.251793	0.613		2.08041											171	61	92	40	8868	13303	2	1	1
Kiribati	2015	KIR	Lower middle income	WPRO				0			89			110930	136.951	48.381	1542.58	117.957	7.8441	0.149571	10.7204	0.978928	0.843561	-0.489825	-0.876477	-0.155258	0.220114	0.619		2.07159				19							155	60	75	40	8678	10847	1	1	1
Kiribati	2016	KIR	Lower middle income	WPRO	0	80360	171980	252340			88			112524	138.919	47.55	1584.81	188.049	11.8599	0.092872	17.0471	1.00485	0.873236	-0.433821	-0.839046	0.236354	0.249524	0.622		2.06735	48.287		0.262								103	59	23	41	8458	3333	1	1	0
Kiribati	2017	KIR	Lower middle income	WPRO	0	18966	1139516	1158482			95			114158	140.936	46.738	1625.58	0	0	0	0	1.04669	0.881228	-0.245984	-0.831345	0.527267	0.390058	0.623		2.06834											92	58	13	41	8232	1781	1	1	0
Kiribati	2018	KIR	Lower middle income	WPRO	0	103413	121158	224571	1	10	95			115847	143.021	45.943	1625.29	0	0	0	0	1.14602	1.03378	-0.276439	-0.770361	0.493338	0.336414	0.623
Kuwait	2008	KWT	High income	EMRO	0	4695720	0	4695720				500	0.1	2656009	149.047	0	55495	1074.3	1.93337	19.7128	0	-0.543381	0.50161	-0.00725129	0.174522	0.58817	0.420186	0.79		0.123449	46.827	18.833	3.031	18
Kuwait	2009	KWT	High income	EMRO	0	4578055	0	4578055				500	0.1	2821045	158.308	0	37561.7	1454.55	3.86936	11.6949	0	-0.484646	0.352784	0.202237	0.153575	0.586304	0.309361	0.792		0.110484	48.083	18.944	3.15	18
Kuwait	2010	KWT	High income	EMRO	0	56791069	0	56791069		139		500	0.1	2991884	167.895	0	38577.4	1061.37	2.75704	13.9254	0	-0.524436	0.451989	0.168634	0.159952	0.591725	0.302229	0.794	1.6	0.101616	65.158	24.245		20
Kuwait	2011	KWT	High income	EMRO				0		189	88	500	0.1	3168060	177.781	0	48618.9	1263.82	2.61808	12.4888	0	-0.558574	0.311103	0.0245808	0.0832637	0.549244	0.0862528	0.796	2.2	0.0963032	64.542	24.383		19
Kuwait	2012	KWT	High income	EMRO	0	59515455	0	59515455		204		500	0.1	3348853	187.927	0	51979	1319.25	2.57379	13.5566	0	-0.642978	0.203606	-0.0703019	-0.0365543	0.367613	-0.190458	0.8	1.4	0.0912824	63.323	24.323		22
Kuwait	2013	KWT	High income	EMRO	0	59520035	0	59520035		242	92	500	0.1	3526378	197.889	0	49388.2	1251.39	2.58544	13.9389	0	-0.657606	0.166056	-0.0706692	-0.0714554	0.365627	-0.188342	0.798	1	0.0864336	60.813	24.825		22
Kuwait	2014	KWT	High income	EMRO	0	22365503	0	22365503		256		1000	0.1	3690942	207.124	0	44062.4	1375	3.19758	12.7027	0	-0.65746	0.149007	-0.148399	-0.145351	0.0224906	-0.240323	0.8	0.7	0.0821796	64.997	25.88	4.796	20
Kuwait	2015	KWT	High income	EMRO				0		265		1000	0.1	3835591	215.241	0	29869.5	1168.83	4.01474	14.3786	0	-0.663664	-0.21342	-0.0332199	-0.173127	0.00107203	-0.225097	0.807	0.5	0.0788255	69.694	25.789
Kuwait	2016	KWT	High income	EMRO	0	32383674	0	32383674		320	88	1000	0.1	3956873	222.047	0	27653.2	1068.32	3.90395	16.1113	0	-0.628963	-0.0496832	-0.163533	-0.073882	0.0279303	-0.268207	0.809	1.1	0.0763044
Kuwait	2017	KWT	High income	EMRO				0		349	91	1000	0.1	4056097	227.615	0	29759.5	0	0	0	0	-0.607082	-0.045894	-0.176568	-0.0620899	0.101462	-0.331504	0.809	1.1	0.0748138
Kuwait	2018	KWT	High income	EMRO				0	4	395	93	1000	0.1	4137309	232.172	0	33994.4	0	0	0	0	-0.589187	0.11029	-0.0878059	-0.0356316	0.21075	-0.289428	0.808	1.1
Kyrgyzstan	2008	KGZ	Lower middle income	EURO	0	1451059	7344677	8795736				2500	0.1	5318700	27.7304	64.715	966.394	63.7343	6.52512	48.6765	6.9432	-1.09176	-0.569574	-0.788391	-0.350386	-1.37156	-1.22245	0.631		1.5475	55.155	24.822		50							17002	2171	14629	3618	822	5541	3	0	3
Kyrgyzstan	2009	KGZ	Lower middle income	EURO	0	1501495	10652301	12153796				3200	0.1	5383300	28.0673	64.716	871.224	60.582	6.89873	38.59	10.9556	-1.01989	-0.624972	-0.96486	-0.331769	-1.32534	-1.30589	0.635		1.41466	54.881	24.594		48							7787	2427	5166	1420	827	1761	1	0	1
Kyrgyzstan	2010	KGZ	Lower middle income	EURO	0	1407901	9827360	11235261	52	356		4100	0.1	5447900	28.4041	64.694	880.038	61.4533	6.95027	43.0915	7.77112	-0.934335	-1.03965	-0.651697	-0.251273	-1.26686	-1.17323	0.636	36.3	1.34463	60.229	18.953	0.312	48	17.77	0	1.86	0.15	0.73	0	14039	2856	10988	2893	908	3493	2	1	2
Kyrgyzstan	2011	KGZ	Lower middle income	EURO	0	1441565	4279280	5720845	44	486	88	5000	0.1	5514600	28.7518	64.648	1123.88	79.9937	7.10729	43.5401	4.49704	-0.682987	-1.09803	-0.637985	-0.210015	-1.19035	-1.21884	0.639	36.2	1.32545	62.274	19.27	0.327	47							16468	3464	12805	2946	1035	3827	3	1	2
Kyrgyzstan	2012	KGZ	Lower middle income	EURO	0	3886526	9512763	13399289	86	662	73	5900	0.2	5607200	29.2346	64.577	1177.97	100.476	8.50966	43.2437	7.1538	-0.611097	-0.911251	-0.6495	-0.332078	-1.12948	-1.14959	0.649	36.2	1.32465	63.701	19.124	0.504	46							15058	4263	10589	3238	1172	2912	3	1	2
Kyrgyzstan	2013	KGZ	Lower middle income	EURO	0	4192877	13417113	17609990	99	1116	83	6500	0.2	5719600	29.8206	64.483	1282.44	105.66	8.18745	46.4152	5.37857	-0.538261	-0.911774	-0.651905	-0.313033	-1.10921	-1.16288	0.658	42.4	1.34359	64.299	19.068	0.558	45	17.09	0	1.78	0.14	0.7	2.63	18150	5130	12807	3914	1282	3199	3	1	2
Kyrgyzstan	2014	KGZ	Lower middle income	EURO	0	6940808	9037888	15978696	114	1671	85	7100	0.2	5835500	30.4249	64.365	1279.77	107.506	8.31271	49.9782	5.66083	-0.462497	-0.804616	-0.865409	-0.434673	-0.926912	-1.12794	0.663	41.3	1.38394		18.76	0.419								15488	5893	9374	4682	1330	2116	3	1	2
Kyrgyzstan	2015	KGZ	Lower middle income	EURO				0	87	2076	76	7600	0.2	5956900	31.0579	64.223	1121.08	82.1977	7.21937	55.4334	7.43107	-0.404161	-0.882438	-0.914504	-0.50266	-0.989244	-1.14971	0.666	38	1.44794											16567	6375	9953	5126	1301	2031	3	1	2
Kyrgyzstan	2016	KGZ	Lower middle income	EURO	0	1812881	20207606	22020487	112	2639	79	8000	0.2	6079500	31.6971	64.056	1120.67	72.8779	6.62529	57.5884	3.29668	-0.420299	-0.646862	-0.895621	-0.352632	-1.02286	-1.07931	0.669	35.4	1.53669											17221	6566	10387	4668	1216	1924	3	1	2
Kyrgyzstan	2017	KGZ	Lower middle income	EURO	0	2238849	15068853	17307702	120	3205	84	8300	0.2	6198200	32.316	63.865	1242.77	0	0	0	0	-0.438462	-0.427142	-0.711008	-0.350244	-0.925261	-1.05402	0.671	34	1.65207											16608	6511	9772	4391	1103	1656	3	1	2
Kyrgyzstan	2018	KGZ	Lower middle income	EURO	0	2456267	7505259	9961526	133	3710	77	8500	0.2	6315800	32.9291	63.649	1281.36	0	0	0	0	-0.374236	-0.582029	-0.611538	-0.349938	-0.907682	-0.954297	0.674	33.9
Lao People's Democratic Republic	2008	LAO	Lower middle income	WPRO	0	98730	4918308	5017038				8800	0.3	6046620	26.1985	71.107	900.324	27.1646	2.76727	31.3778	21.976	-1.70954	0.0170669	-0.875575	-1.14348	-0.869225	-1.19702	0.528		26.8413											5946	403	5524	850	43	583	1	0	1
Lao People's Democratic Republic	2009	LAO	Lower middle income	WPRO	0	114730	5882668	5997398				9400	0.3	6148623	26.6405	70.525	948.654	36.2154	3.463	26.8769	19.5924	-1.69937	-0.15874	-0.94695	-1.07186	-1.05346	-1.23869	0.539		27.427	8.651	1.968									9531	587	8926	1704	59	890	2	0	1
Lao People's Democratic Republic	2010	LAO	Lower middle income	WPRO	6658	827689	7752050	8586397	26	1690		9900	0.3	6249165	27.0761	69.936	1140.6	34.9911	2.91155	35.9601	16.7157	-1.67684	-0.282063	-0.860021	-1.01575	-0.979774	-1.19347	0.546	83.8	27.7328	8.576	8.306			0	10.77	2.03	0.26	0.11	0	6576	848	5712	1313	81	548	1	0	1
Lao People's Democratic Republic	2011	LAO	Lower middle income	WPRO	5081	827689	10916446	11749216	49	1988	88	10000	0.3	6347567	27.5025	69.34	1378.36	27.5147	1.94458	52.6024	27.6045	-1.67851	-0.0580072	-0.833849	-0.977673	-1.00053	-1.17713	0.558	83.3	27.8073											11842	1209	10619	2272	113	992	2	0	2
Lao People's Democratic Republic	2012	LAO	Lower middle income	WPRO				0	49	2375	86	11000	0.3	6444530	27.9226	68.736	1581.4	32.986	2.07638	48.6319	27.0247	-1.64357	0.033739	-0.837716	-0.81996	-0.851638	-1.01936	0.569	82.8	27.723	8.7	1.808	1.853	15							7218	1613	5593	1537	148	512	1	0	1
Lao People's Democratic Republic	2013	LAO	Lower middle income	WPRO				0	55	2787	84	11000	0.3	6541304	28.3419	68.128	1825.67	44.1286	2.39985	48.7033	18.9967	-1.64945	0.0674439	-0.730048	-0.839846	-0.800276	-0.93391	0.579	82.4	27.4592	9.28	4.525			0	12.95	1.91	0.24	0.1	2.25	11167	1848	9308	2182	167	839	2	0	1
Lao People's Democratic Republic	2014	LAO	Lower middle income	WPRO				0	31	3336	85	11000	0.3	6639756	28.7684	67.513	1998.34	46.3734	2.29846	50.8795	16.7885	-1.73322	0.498693	-0.415311	-0.849619	-0.751359	-0.849052	0.586	82	26.9976	9.756	4.997	1.94								8914	1961	6941	1942	176	621	1	0	1
Lao People's Democratic Republic	2015	LAO	Lower middle income	WPRO				0	35	3879	84	11000	0.3	6741164	29.2078	66.892	2134.71	52.9852	2.45366	45.3653	16.9615	-1.75351	0.541362	-0.510566	-0.806456	-0.79873	-0.911601	0.594	81.5	26.3178											7279	2035	5231	1503	183	469	1	0	1
Lao People's Democratic Republic	2016	LAO	Lower middle income	WPRO	0	2099088	6173696	8272784	79	4646	84	12000	0.3	6845846	29.6614	66.264	2308.8	55.2136	2.36087	46.4421	18.1194	-1.75924	0.532291	-0.398208	-0.724868	-0.795825	-0.952447	0.598	80.9	25.4057											7566	2146	5406	1717	195	491	1	0	1
Lao People's Democratic Republic	2017	LAO	Lower middle income	WPRO	0	569221	4064270	4633491	79	5631		12000	0.3	6953035	30.1258	65.632	2423.85	0	0	0	0	-1.75077	0.396578	-0.38322	-0.721491	-0.881507	-0.935931	0.602	80.5	24.2457											7783	2267	5501	1776	211	511	1	0	1
Lao People's Democratic Republic	2018	LAO	Lower middle income	WPRO				0	92	6484	81	12000	0.3	7061507	30.5958	64.996	2542.49	0	0	0	0	-1.73944	0.415007	-0.672724	-0.791829	-0.842554	-0.982674	0.604	80
Latvia	2008	LVA	High income	EURO				0				3700	0.3	2177322	35.0074	32.166	16377	913.522	5.62531	37.3062	0.0986984	0.780786	0.204595	0.558495	1.02467	0.809207	0.254886	0.821		3.06111	47.848	38.846		78
Latvia	2009	LVA	High income	EURO	6327	6786301	341391	7134019				3900	0.3	2141669	34.4431	32.186	12257.2	744.662	6.15376	38.7827	0.478877	0.849938	0.34846	0.62381	0.985588	0.814353	0.226274	0.819		3.12351	43.49	37.123		67
Latvia	2010	LVA	High income	EURO	8052	5996109	172558	6176719		508		4000	0.3	2097555	33.7011	32.159	11344.7	689.077	6.14846	37.1856	0.00661889	0.794244	0.527854	0.70881	0.983676	0.787804	0.228307	0.817	7.6	3.14405	51.548	30.758	6.763	57	0	1.38	0.44	0.31	0.67	0
Latvia	2011	LVA	High income	EURO	0	267460	0	267460		576	42	4200	0.3	2059709	33.1143	32.131	13713.9	764.592	5.57205	34.2968	0	0.736775	0.320002	0.698138	0.959808	0.747023	0.286648	0.822	7.7	3.13349	50.71	30.853	6.49	59
Latvia	2012	LVA	High income	EURO	0	619656	0	619656		662	95	4300	0.4	2034319	32.7166	32.103	13847.8	745.517	5.42009	37.8234	0	0.775516	0.453627	0.838449	1.01659	0.785477	0.245459	0.825	7.5	3.11428	49.763	30.952	6.785	59
Latvia	2013	LVA	High income	EURO	0	9452207	0	9452207		747	95	4400	0.4	2012647	32.3629	32.075	15043.1	807.13	5.39982	38.4715	0	0.770423	0.593635	0.889027	1.04387	0.76785	0.328416	0.834	7.3	3.0851	50.108	31.473	7.899	58	0	1.51	0.49	0.34	0.73	1.56
Latvia	2014	LVA	High income	EURO	0	8686036	77372	8763408		831		4500	0.4	1993782	32.0647	32.048	15740.3	855.626	5.46515	39.106	0	0.849435	0.487268	0.95855	1.17165	0.872383	0.415365	0.836	7.6	3.04214	49.65	31.804	7.678
Latvia	2015	LVA	High income	EURO				0		918		4700	0.4	1977527	31.8033	32.02	13698.9	775.552	5.71064	42.0707	0	0.846534	0.443747	1.08944	1.0888	0.79459	0.468176	0.842	8.3	2.98113	48.482	31.736	7.899
Latvia	2016	LVA	High income	EURO	0	10323518	12779	10336297		1719		4800	0.4	1959537	31.5139	31.979	14153.4	874.204	6.24293	44.5571	0	0.84249	0.479069	1.00526	1.08024	0.958983	0.431138	0.845	8.6	2.90535	48.155	31.946	8.338
Latvia	2017	LVA	High income	EURO				0		2029		5100	0.4	1942248	31.2359	31.925	15548.1	0	0	0	0	0.796532	0.462096	0.903795	1.15446	0.931379	0.535825	0.849	8	2.8118
Latvia	2018	LVA	High income	EURO				0		2401		5300	0.4	1926542	30.9833	31.858	17860.6	0	0	0	0	0.813325	0.421535	1.04345	1.18989	0.956986	0.328587	0.854	7.9
Lebanon	2008	LBN	Upper middle income	EMRO	0	3200000	4100000	7300000				1500	0.1	4764741	465.762	12.958	6134.13	553.725	7.7885	44.8595	1.02604	-0.422118	-1.8758	-0.417439	-0.247172	-0.668794	-0.818313	0.742		0.586889				34							7736	7131	58	4764	5799	47	2	2	0
Lebanon	2009	LBN	Upper middle income	EMRO	0	3200000	1250000	4450000				1500	0.1	4813026	470.482	12.813	7371.1	592.993	6.99202	44.5697	0.793954	-0.355251	-1.56168	-0.468742	-0.0513447	-0.680763	-0.833866	0.749		0.573492	19.81		10.886	35							8569	7956	48	5482	6313	38	2	2	0
Lebanon	2010	LBN	Upper middle income	EMRO	0	1570000	850000	2420000		428		1600	0.1	4953061	484.17	12.666	7756.74	659.351	7.44332	43.585	0.740082	-0.331298	-1.62502	-0.27923	0.0541962	-0.707575	-0.875096	0.751	27.6	0.560857	20.269	26.707	12.7	35	2.79	0.07	0.88	1.89	0.76	0	9364	8748	17	6151	6715	13	2	2	0
Lebanon	2011	LBN	Upper middle income	EMRO	0	1570000	850000	2420000		516	87	1700	0.1	5202343	508.538	12.516	7703.39	711.584	8.14711	40.1866	0.628039	-0.390134	-1.55829	-0.266072	-0.0588083	-0.691021	-0.902648	0.753	27.6	0.548331	25.248	29.705	14.574	35							10250	9566	61	6849	6963	45	2	2	0
Lebanon	2012	LBN	Upper middle income	EMRO				0		603	85	1800	0.1	5538634	541.411	12.364	7985.85	713.556	7.99691	32.8114	0.58583	-0.385833	-1.66481	-0.346783	-0.11768	-0.751038	-0.869408	0.744	27.6	0.534349				35							11196	10432	135	7537	6814	88	2	2	0
Lebanon	2013	LBN	Upper middle income	EMRO	0	3154875	2036622	5191497		709	88	2000	0.1	5914621	578.164	12.21	7923.85	676.822	7.76061	33.214	0.789864	-0.404981	-1.69035	-0.39522	-0.0763563	-0.775689	-0.924075	0.741	27.3	0.520413	26.15	25.2	13.267	29	2.45	0.06	0.77	1.66	0.66	3.09	11568	10783	155	7833	6244	90	2	2	0
Lebanon	2014	LBN	Upper middle income	EMRO				0		832	86	2100	0.1	6262410	612.161	12.053	7712.06	680.032	7.966	34.1996	0.780765	-0.420307	-1.69794	-0.375514	-0.250347	-0.766249	-1.03723	0.732	27.4	0.506795	24.935	23.168	13.196	29							11963	11249	112	8216	6073	60	2	2	0
Lebanon	2015	LBN	Upper middle income	EMRO				0		954	92	2300	0.1	6532678	638.58	11.894	7649.83	661.483	7.82593	33.7446	1.33217	-0.462549	-1.70259	-0.474292	-0.294811	-0.825654	-0.883768	0.728	27.4	0.492448	24.438	23.478	12.971								12758	11756	372	8750	6040	191	3	2	0
Lebanon	2016	LBN	Upper middle income	EMRO				0		1130	95	2300	0.1	6711121	656.024	11.734	7634.95	662.127	8.01673	32.137	0.840012	-0.520428	-1.61897	-0.53851	-0.343162	-0.830497	-0.965201	0.725	27.7	0.477682	24.774	22.485	13.184								13262	12463	153	9235	6061	74	3	2	0
Lebanon	2017	LBN	Upper middle income	EMRO	0	0	779241	779241		1320	94	2400	0.1	6811873	665.872	11.571	7838.34	0	0	0	0	-0.577042	-1.6273	-0.511592	-0.307231	-0.824043	-1.00018	0.732	27.7	0.462738	26.448	22.71	13.758								14539	13214	656	9821	6059	301	3	3	0
Lebanon	2018	LBN	Upper middle income	EMRO				0		1504	93	2500	0.1	6848925	669.494	11.407	8269.79	0	0	0	0	-0.4991	-1.64489	-0.640202	-0.341683	-0.764413	-1.10892	0.73	27.6
Lesotho	2008	LSO	Lower middle income	AFRO	426442	46292864	35021784	81741090				290000	23.8	1987129	65.4522	76.204	884.963	68.4186	7.27228	22.5893	17.0313	-0.0662233	-0.205929	-0.400957	-0.645916	-0.231323	0.0497081	0.446		934.27											52627	13615	38891	12367	50	143	27	7	20
Lesotho	2009	LSO	Lower middle income	AFRO				0				290000	23.9	1990131	65.5511	75.707	890.996	79.9703	8.43277	20.4044	25.7213	-0.0834326	0.325992	-0.294244	-0.624896	-0.211799	0.155916	0.455		930.295											47858	15533	32221	12837	56	116	24	8	16
Lesotho	2010	LSO	Lower middle income	AFRO				0	8047	94288		300000	24.1	1995581	65.7306	75.202	1199.95	93.2735	7.6723	22.1073	17.5673	-0.10153	0.456775	-0.312128	-0.59639	-0.277311	0.16857	0.461	57.2	921.971	6.508	0.676									68317	16625	51589	17413	59	182	35	8	26
Lesotho	2011	LSO	Lower middle income	AFRO				0	10874	98174	75	310000	24.3	2003787	66.0009	74.69	1393.39	120.774	8.75291	17.7926	24.5891	-0.0892456	0.383941	-0.309291	-0.605619	-0.251959	0.151321	0.47	56.8	908.197											84750	18123	66524	20577	63	231	43	9	34
Lesotho	2012	LSO	Lower middle income	AFRO				0	10719.4	109090	72	310000	24.4	2014990	66.3699	74.296	1328.81	112.977	8.58118	18.8222	21.2961	0.0723329	0.274199	-0.37544	-0.523799	-0.244848	0.12143	0.48	56.3	887.775											88356	21490	66749	23447	73	228	44	11	33
Lesotho	2013	LSO	Lower middle income	AFRO	0	0	63493171	63493171	10126.3	120871		320000	24.5	2028519	66.8155	73.899	1249.18	110.764	8.92014	16.5897	24.2373	0.120267	0.338074	-0.4172	-0.354114	-0.201975	0.275596	0.486	56.2	860.903											71388	25491	45766	18100	86	154	36	13	23
Lesotho	2014	LSO	Lower middle income	AFRO	0	48634655	66011714	114646369	10617.1	132449		330000	24.6	2043437	67.3069	73.498	1276.41	108.462	8.62813	16.6535	16.1203	0.161971	-0.332812	-0.555181	-0.411674	-0.209823	0.19052	0.493	55.9	827.881											65733	29876	35706	20330	99	118	33	15	18
Lesotho	2015	LSO	Lower middle income	AFRO	0	29662753	71050346	100713099	10494.9	153459		330000	24.5	2059021	67.8202	73.092	1112.08	97.4703	8.34571	15.7172	19.134	0.114692	-0.308429	-0.672531	-0.396242	-0.173965	0.0625368	0.499	55.6	788.987											69485	33205	36124	28552	108	118	34	16	18
Lesotho	2016	LSO	Lower middle income	AFRO	0	22470651	82553621	105024272	9587.97	181169		340000	24.3	2075001	68.3465	72.683	1115.34	85.5186	8.07658	18.8856	17.3078	0.0337448	-0.236465	-0.801859	-0.38759	-0.168291	-0.0225262	0.507	55.4	744.546											82766	34562	48032	40207	111	155	40	17	23
Lesotho	2017	LSO	Lower middle income	AFRO	0	20847761	93762795	114610556	8395	201758	70	340000	24	2091412	68.8871	72.27	1226.61	0	0	0	0	0.039736	-0.186701	-0.855215	-0.32187	-0.274842	-0.0309465	0.514	55	694.846											89765	34369	55224	46925	109	175	44	17	27
Lesotho	2018	LSO	Lower middle income	AFRO				0	8219	206298		340000	23.6	2108132	69.4378	71.847	1299.15	0	0	0	0	0.0843929	-0.218329	-0.860906	-0.496502	-0.33666	-0.103308	0.518	54.7
Liberia	2008	LBR	Low income	AFRO				0				41000	1.8	3607860	37.457	52.912	478.4	34.8091	7.38733	57.0895	22.0139	-0.184938	-1.28509	-1.28367	-1.34142	-1.09113	-0.737543	0.436		24.7925	2.67	0.139	0.025								11654	1012	10108	3731	26	259	3	0	3
Liberia	2009	LBR	Low income	AFRO				0				41000	1.8	3754133	38.9756	52.555	470.948	43.7928	9.44103	49.6314	37.5515	-0.163398	-1.05108	-1.23115	-1.19684	-1.0144	-0.589856	0.438		23.3523				7							15213	1274	13357	4485	35	362	4	0	3
Liberia	2010	LBR	Low income	AFRO	0	83100	28274595	28357695	559	4412		41000	1.7	3891356	40.4003	52.187	513.446	44.57	8.80721	50.9823	37.3458	-0.21139	-0.468525	-1.27709	-1.05698	-0.961111	-0.561761	0.441	78.8	22.1649	4.572	0.228	0.117	8	10.01	1.13	0.38	0	0.03	0	19046	1771	16685	4985	48	455	5	0	4
Liberia	2011	LBR	Low income	AFRO	0	190000	30933572	31123572	809	5839	62	41000	1.7	4017443	41.7093	51.807	596.897	53.6132	9.09986	48.5164	31.9477	-0.256351	-0.42737	-1.25102	-1.09191	-0.927351	-0.671188	0.457	78.6	21.251											21377	2712	18142	6409	74	494	5	1	4
Liberia	2012	LBR	Low income	AFRO				0	850	5478		41000	1.6	4135659	42.9367	51.417	657.936	55.2141	8.48517	45.3119	42.4987	-0.306616	-0.484477	-1.17373	-1.05024	-0.887405	-0.598492	0.455	78.4	20.3393											18942	4055	14458	4826	114	407	5	1	3
Liberia	2013	LBR	Low income	AFRO				0	641	6429	74	41000	1.6	4248334	44.1065	51.015	721.93	57.7782	8.07481	48.0784	45.5006	-0.387323	-0.475507	-1.38477	-0.911904	-0.879035	-0.710571	0.463	78.2	19.3256					9.32	1.05	0.35	0	0.02	0.37	24406	5518	18526	6849	159	533	6	1	4
Liberia	2014	LBR	Low income	AFRO	22562	42253	11457226	11522041	647	6910		41000	1.5	4359505	45.2606	50.603	721.183	63.8132	8.9118	51.3359	37.6029	-0.275833	-0.61545	-1.34306	-0.863232	-0.805794	-0.771458	0.464	78.1	18.2499											13935	6817	6803	4276	200	199	3	2	2
Liberia	2015	LBR	Low income	AFRO	8130	0	10272345	10280475	1180	7391		40000	1.4	4472230	46.431	50.18	710.384	71.9408	10.1891	46.8054	34.6091	-0.229759	-0.818026	-1.35707	-0.865031	-0.856601	-0.645439	0.463	78	17.1216	1.007	0.373									17259	8017	8966	5583	238	267	4	2	2
Liberia	2016	LBR	Low income	AFRO				0	1382	8076		40000	1.4	4586788	47.6203	49.746	714.623	68.3128	9.61511	47.2615	30.1416	-0.107508	-0.437408	-1.27893	-0.948493	-0.945159	-0.721615	0.463	78	15.9949											19452	8906	10243	7506	267	307	4	2	2
Liberia	2017	LBR	Low income	AFRO				0	1553	11602		40000	1.3	4702228	48.8188	49.303	698.702	0	0	0	0	-0.0206038	-0.3616	-1.34094	-0.946114	-0.950862	-0.662817	0.466	77.9	14.865											23690	9622	13762	8191	288	411	5	2	3
Liberia	2018	LBR	Low income	AFRO				0	1827	13880		39000	1.3	4818977	50.0309	48.849	677.322	0	0	0	0	-0.0432927	-0.192403	-1.34083	-0.971289	-0.989052	-0.850996	0.465	77.7
Madagascar	2008	MDG	Low income	AFRO	5845	5409570	6544655	11960070				20000	0.2	19996473	34.3854	69.33	536.351	21.267	4.51785	38.9091	21.0941	-0.326153	-0.470053	-0.64981	-0.325071	-0.449676	-0.266192	0.5		1.11982	2.811	1.86	0.004								8999	2316	4933	730	65	138	0	0	0
Madagascar	2009	MDG	Low income	AFRO				0				20000	0.2	20569117	35.3701	68.699	467.54	20.0692	4.82792	39.1506	26.9214	-0.831529	-0.732853	-0.802302	-0.524662	-0.733841	-0.339067	0.503		1.11359	2.43	1.813	0.003								9733	2359	6323	1321	69	185	0	0	0
Madagascar	2010	MDG	Low income	AFRO	19534	4473518	4938015	9431067	17	266		21000	0.2	21151640	36.3718	68.062	471.959	21.9588	5.32037	36.4995	15.9503	-0.845435	-0.978339	-0.959637	-0.566237	-0.874633	-0.428686	0.504	88.5	1.10674	2.233	1.953	0.003	2	14.35	0.3	0.37	0.12	0.03	0	10193	2406	7329	1334	72	218	0	0	0
Madagascar	2011	MDG	Low income	AFRO	26190	6005101	7849887	13881178	106	396	95	22000	0.2	21743967	37.3739	67.42	531.266	22.666	4.98193	29.6465	27.6819	-0.879346	-0.705586	-1.03242	-0.52817	-0.888016	-0.479339	0.504	87.3	1.09694	2.179	1.44	0.002								7960	2355	5410	795	70	161	0	0	0
Madagascar	2012	MDG	Low income	AFRO	5158	4250295	5565185	9820638	77	371	73	23000	0.2	22346641	38.4098	66.773	518.153	17.6376	3.97328	36.0866	22.0583	-0.883271	-0.536137	-1.0891	-0.563299	-0.906124	-0.66514	0.507	86.1	1.07932	2.174	1.427	0.003								5523	2170	3260	562	64	96	0	0	0
Madagascar	2013	MDG	Low income	AFRO	71061	4051157	2664058	6786276	62	519	69	24000	0.2	22961253	39.4659	66.122	541.066	19.5308	4.22997	33.7259	21.0902	-0.763357	-0.659993	-1.13111	-0.648601	-0.912828	-0.753962	0.509	85.9	1.05435					12.96	0.27	0.33	0.11	0.03	0.47	6051	1937	4063	869	56	118	0	0	0
Madagascar	2014	MDG	Low income	AFRO	28746	3037786	2670886	5737418	58	773	85	26000	0.2	23589887	40.5464	65.466	530.861	22.9971	5.08265	26.9817	25.7053	-0.500306	-0.557236	-1.29932	-0.692174	-0.740128	-0.840409	0.512	85.8	1.02258	1.059	1.812									5031	1734	3265	1043	50	94	0	0	0
Madagascar	2015	MDG	Low income	AFRO	3676	2005899	3727929	5737504	54	1234	80	28000	0.2	24234088	41.6536	64.807	467.235	22.1317	5.50419	25.232	25.3696	-0.380611	-0.427363	-1.2856	-0.765179	-0.687261	-0.851298	0.514	85.6	0.984011											2113	1632	461	523	46	13	0	0	0
Madagascar	2016	MDG	Low income	AFRO	5633	365827	3289329	3660789	30	1706	86	31000	0.2	24894380	42.7886	64.144	475.955	24.1191	6.00364	22.3584	25.0633	-0.313077	-0.290095	-1.16773	-0.689742	-0.813404	-0.907303	0.515	85.5	0.938611			0.002								4999	1567	3417	1131	43	94	0	0	0
Madagascar	2017	MDG	Low income	AFRO	2901	289872	4949826	5242599	107	2321	92	35000	0.3	25570540	43.9507	63.478	515.293	0	0	0	0	-0.341079	-0.301264	-1.13961	-0.694037	-0.860048	-1.05095	0.518	85.4	0.886305											5406	1669	3725	1183	45	100	0	0	0
Madagascar	2018	MDG	Low income	AFRO				0	279	3510	88	39000	0.3	26262368	45.1399	62.809	527.501	0	0	0	0	-0.309451	-0.519036	-1.15312	-0.733452	-0.813971	-1.00073	0.521	85.3
Malawi	2008	MWI	Low income	AFRO	704045	1896100	104826099	107426244				830000	11	13727890	145.608	84.674	387.606	32.0583	8.59822	10.3703	57.1692	-0.246655	-0.0621808	-0.545629	-0.483631	-0.110435	-0.445656	0.411		376.838	2.73	0.18	0.205								217543	19466	187098	33294	18	173	16	1	14
Malawi	2009	MWI	Low income	AFRO	0	0	71804797	71804797				850000	10.8	14128155	149.853	84.571	438.212	34.7943	8.26966	11.2356	62.124	-0.148802	0.0532402	-0.474433	-0.448839	-0.110253	-0.404617	0.426		366.404	3.27	0.18	0								204435	21770	169488	22781	21	160	15	2	12
Malawi	2010	MWI	Low income	AFRO	0	0	65560000	65560000	13967	250953		870000	10.6	14539612	154.217	84.456	478.669	33.2284	7.24141	10.9277	62.7652	-0.190986	0.0438958	-0.410681	-0.574821	-0.12557	-0.487177	0.437	60.5	355.975					0.49	2.53	0.25	0.15	0.03	0	163439	23827	124162	23799	23	119	11	2	9
Malawi	2011	MWI	Low income	AFRO	415211	2666009	148891014	151972234	25314	323566	80	890000	10.5	14962112	158.699	84.328	534.951	38.3808	7.49375	8.96164	64.4184	-0.24542	-0.0729127	-0.425392	-0.700429	-0.155052	-0.416938	0.447	60.3	344.214				13							178833	25438	137122	24226	25	133	12	2	9
Malawi	2012	MWI	Low income	AFRO	119323	11827301	133575811	145522435	33448	404900	79	910000	10.3	15396005	163.301	84.188	391.562	31.754	8.47897	10.2416	70.7882	-0.206084	-0.00268617	-0.478606	-0.703061	-0.218719	-0.471616	0.452	60.4	329.52											198217	27445	153253	44642	27	149	13	2	10
Malawi	2013	MWI	Low income	AFRO				0	34040	472859	69	940000	10.2	15839269	168.002	84.034	348.43	38.5493	11.5791	6.70596	68.2518	-0.178754	-0.20581	-0.479915	-0.685082	-0.162279	-0.607396	0.463	60.2	312.089					0.45	2.3	0.23	0.14	0.03	0.4	199072	28940	152239	44813	28	149	13	2	10
Malawi	2014	MWI	Low income	AFRO				0	36690	539239	77	960000	10	16289540	172.778	83.868	371.27	34.4116	9.71205	8.18289	63.036	-0.0642981	0.0810932	-0.628111	-0.80003	-0.286365	-0.751134	0.472	60.1	292.136											200736	30229	154047	52968	30	150	13	2	10
Malawi	2015	MWI	Low income	AFRO	2059234	20833777	204617297	227510308	39075	595634	76	990000	9.8	16745303	177.612	83.687	380.597	34.0019	9.33347	10.9819	53.5009	-0.00402953	0.0318961	-0.666212	-0.818081	-0.306886	-0.766576	0.475	59.9	269.922											206466	30430	161564	66113	30	157	12	2	10
Malawi	2016	MWI	Low income	AFRO	2059234	20833777	204900939	227793950	41485	679062	76	1000000	9.7	17205289	182.491	83.494	315.777	29.5874	9.83034	11.3881	53.7566	-0.0307756	-0.113479	-0.725998	-0.844849	-0.375331	-0.756685	0.478	59.9	245.816	2.528	0.157	0								242737	31956	197194	109987	31	191	14	2	12
Malawi	2017	MWI	Low income	AFRO	0	5594173	212847375	218441548	44576	750631	77	1000000	9.4	17670260	187.423	83.286	356.718	0	0	0	0	-0.0310912	-0.251155	-0.659526	-0.748459	-0.369574	-0.658004	0.482	59.7	220.088											320075	34327	272846	213256	33	261	18	2	16
Malawi	2018	MWI	Low income	AFRO				0	47148	814275	65	1000000	9.2	18143315	192.441	83.063	389.398	0	0	0	0	-0.058092	-0.325023	-0.728671	-0.670833	-0.3803	-0.743389	0.485	59.5
Malaysia	2008	MYS	Upper middle income	WPRO	462571	23998000	291429	24752000				71000	0.4	27236006	82.8976	30.775	8474.59	270.945	3.08152	35.7159	0.0171128	-0.563193	0.108325	1.10852	0.316369	0.344933	-0.047309	0.762		5.30455	26.87	9.259									26312	25700	114	12072	638	3	1	1	0
Malaysia	2009	MYS	Upper middle income	WPRO	479118	27253235	447059	28179412				73000	0.4	27735040	84.4165	29.925	7292.49	251.406	3.32246	32.5092	0.0121116	-0.503895	-0.0423811	0.983706	0.303689	0.455968	-0.0564772	0.766		5.25677											28717	28136	50	13678	676	1	1	1	0
Malaysia	2010	MYS	Upper middle income	WPRO	0	31383249	561880	31945129	267	13147		74000	0.4	28208035	85.8561	29.088	9040.57	292.891	3.22872	34.533	0.00804464	-0.499978	0.143352	1.12052	0.588943	0.478165	0.0892673	0.773	21.4	5.19402	32.085	11.731	2.76		0	0	0.33	0.07	0.08	0	30015	29469	29	15057	685	1	1	1	0
Malaysia	2011	MYS	Upper middle income	WPRO	628873	36168067	2396941	39193881	288	14489	92	76000	0.4	28650955	87.2042	28.391	10399.4	352.593	3.38866	35.1354	0.00419442	-0.474875	0.0774098	1.02116	0.582069	0.478686	0.0294875	0.779	19.6	5.10653	33.893	12.784	3.014								34313	31806	1950	17580	717	44	1	1	0
Malaysia	2012	MYS	Upper middle income	WPRO	891801	54088511	1665338	56645650	287	15084	95	77000	0.4	29068159	88.4741	27.725	10817.4	382.289	3.54645	34.5375	0.023453	-0.346539	-0.0052124	0.919864	0.570484	0.465032	0.237634	0.782	21.2	4.99353	38.008	13.273	3.309	19							37471	35008	1923	20664	766	42	1	1	0
Malaysia	2013	MYS	Upper middle income	WPRO	758491	55220508	2105998	58084997	274	17369	95	79000	0.4	29468872	89.6937	27.07	10970.1	388.697	3.57184	35.328	0.0250719	-0.339679	0.0517916	0.999807	0.636703	0.435761	0.350176	0.787	21.8	4.85755					0	0	0.32	0.07	0.08	0.47	42319	38983	2762	24271	830	59	1	1	0
Malaysia	2014	MYS	Upper middle income	WPRO	1488389	49775178	2538989	53802556	298	21654	89	80000	0.4	29866559	90.9042	26.423	11319.1	421.969	3.77302	35.1534	0.0523607	-0.360303	0.266619	1.11513	0.837721	0.588296	0.411159	0.792	20.9	4.69287											46517	42299	3577	27690	879	74	2	1	0
Malaysia	2015	MYS	Upper middle income	WPRO				0	319	25700	95	81000	0.4	30270962	92.135	25.787	9955.24	376.057	3.89755	35.4796	0.0338014	-0.391477	0.258958	0.948956	0.752673	0.501924	0.235073	0.797	22.1	4.50087	40.718	15.132	3.421	19							47955	45569	1713	30562	927	35	2	2	0
Malaysia	2016	MYS	Upper middle income	WPRO				0	311	35955	95	82000	0.4	30684804	93.3946	25.16	9817.74	361.522	3.80219	37.5958	0.02067	-0.418371	0.136825	0.865775	0.711795	0.499149	0.096051	0.801	22.2	4.28262											50527	47885	1915	33193	954	38	2	2	0
Malaysia	2017	MYS	Upper middle income	WPRO	721955	35065813	1147985	36935753	260	39127	84	85000	0.4	31105028	94.6737	24.553	10254.2	0	0	0	0	-0.400364	0.116352	0.827864	0.683502	0.414224	0.0257437	0.802	22	4.039											52644	50645	1182	36187	990	23	2	2	0
Malaysia	2018	MYS	Upper middle income	WPRO				0	257	41486		87000	0.4	31528585	95.9628	23.964	11373.2	0	0	0	0	-0.083688	0.23739	1.07535	0.682474	0.623337	0.313976	0.804	21.8
Mali	2008	MLI	Low income	AFRO	3398407	4399928	35990239	43788574				110000	1.4	14113577	11.5667	65.597	690.882	33.1395	4.80506	66.691	10.579	0.202511	0.210366	-0.773702	-0.405486	-0.320929	-0.529069	0.39		25.1298				6							36786	5200	28727	8063	49	272	2	0	2
Mali	2009	MLI	Low income	AFRO	247309	5281569	22879948	28408826				120000	1.4	14581429	11.9501	64.8	698.218	32.7272	4.69533	68.9009	11.4161	0.0696146	-0.0755709	-0.801334	-0.408694	-0.365218	-0.673908	0.398		23.6442	4.43	0.922	0.081								32947	5087	25604	7808	47	238	2	0	2
Mali	2010	MLI	Low income	AFRO	184977	6502189	30015865	36703031	2488	24777		120000	1.4	15049353	12.3336	64.001	709.582	31.3637	4.42758	69.1742	15.4279	0.158107	-0.182899	-0.864336	-0.493196	-0.449923	-0.677903	0.403	88.9	22.5353	4.454	1.019	0.09	1	0	5.68	0.38	0.05	0.03	0	27932	5033	21240	5315	46	194	2	0	1
Mali	2011	MLI	Low income	AFRO	449398	5988081	17896310	24333789	3461	29237		120000	1.4	15514591	12.7149	63.201	836.51	34.2357	4.09965	67.2025	14.9887	0.1679	-0.70838	-0.822297	-0.398291	-0.501063	-0.6386	0.408	89.2	21.7216	3.671	1.035									29504	4930	23355	6144	44	211	2	0	1
Mali	2012	MLI	Low income	AFRO	207918	6136480	15450592	21794990	3750	28751	64	130000	1.4	15979499	13.0959	62.401	778.669	34.2163	4.40167	62.8482	25.6994	-0.49553	-2.03433	-0.996795	-0.4108	-0.671191	-0.825376	0.408	89.5	20.9601	3.765	1.069									42654	4829	36931	6572	43	329	3	0	2
Mali	2013	MLI	Low income	AFRO				0	2188	28725	64	130000	1.4	16449864	13.4814	61.602	805.26	42.1959	5.24919	53.284	28.8543	-0.284508	-1.72216	-0.902869	-0.496064	-0.749119	-0.786114	0.408	89.8	20.2618					0	5.71	0.39	0.05	0.03	0.46	17639	4826	12084	3177	42	106	1	0	1
Mali	2014	MLI	Low income	AFRO				0	2362	31472	72	130000	1.3	16934220	13.8783	60.804	847.15	38.0102	4.48112	33.4564	45.3581	-0.161403	-1.71399	-1.09909	-0.602357	-0.644296	-0.745392	0.414	89.9	19.6488											38125	5180	32324	6723	44	276	2	0	2
Mali	2015	MLI	Low income	AFRO				0	2665	34974		140000	1.3	17438778	14.2919	60.009	751.171	30.8327	4.11123	34.1711	40.8596	-0.197936	-1.68566	-0.93103	-0.577987	-0.735191	-0.682847	0.412	90.2	19.1377											27148	5733	20856	5292	48	174	1	0	1
Mali	2016	MLI	Low income	AFRO				0	2379	37902	76	140000	1.3	17965429	14.7235	59.217	779.875	29.7866	3.81962	35.2802	32.173	-0.183506	-1.61723	-0.992751	-0.590875	-0.782162	-0.654799	0.42	90	18.742	3.82	1.393									32355	6573	25245	8831	54	206	2	0	1
Mali	2017	MLI	Low income	AFRO				0	2317	42078		150000	1.3	18512394	15.1717	58.428	828.512	0	0	0	0	-0.252721	-1.90659	-0.936722	-0.572681	-0.778186	-0.640313	0.426	89.8	18.4775											36342	7768	28098	10270	62	223	2	0	1
Mali	2018	MLI	Low income	AFRO				0	2382	47055	82	150000	1.4	19077690	15.635	57.644	899.66	0	0	0	0	-0.309183	-2.05126	-1.00464	-0.54969	-0.797748	-0.695331	0.427	89.6
Marshall Islands	2008	MHL	Upper middle income	WPRO				0						56174	312.078	27.387	2726.1	637.161	21.7459	10.2018	39.7887	1.18815	1.00747	-1.30465	-0.673832	0.203876	-0.566739	..		2.22782											454	69	350	35	3128	15778	8	1	6
Marshall Islands	2009	MHL	Upper middle income	WPRO	0	122186	3655	125841						56250	312.5	26.907	2698.18	611.177	20.8999	10.5459	37.9723	1.13205	1.38355	-1.39836	-0.994175	-0.285886	-0.344697	..		2.24988											721	69	616	35	2917	26066	13	1	11
Marshall Islands	2010	MHL	Upper middle income	WPRO	0	200027	190906	390933						56366	313.144	26.432	2876.99	607.472	19.301	11.3736	42.4101	1.11229	1.15307	-1.28125	-0.982468	-0.260285	-0.334662	..		2.28306	24.237	6.107	0.382		1.85	96.23	0	3.7	0	0	639	71	531	35	2825	21124	12	1	10
Marshall Islands	2011	MHL	Upper middle income	WPRO	0	40000	134208	174208			95			56531	314.061	25.962	3083.83	627.646	19.0623	11.5117	32.8403	1.12966	1.0618	-1.46191	-1.0046	0.123008	-0.332055	..		2.32844	37.143	6.286									468	73	357	35	2700	13310	9	1	7
Marshall Islands	2012	MHL	Upper middle income	WPRO	0	75000	371142	446142						56717	315.094	25.502	3224.34	657.211	18.7085	11.0695	31.9827	1.10329	1.0264	-1.44042	-1.0472	0.0284798	-0.263902	..		2.38474	35.484	4.554	0.759								293	79	173	37	2718	5954	5	1	3
Marshall Islands	2013	MHL	Upper middle income	WPRO	0	85000	431765	516765			95			56938	316.322	25.054	3296.7	703.69	19.4502	10.3871	29.6658	1.18699	1.05411	-1.5658	-1.08806	0.133155	-0.0378926	..		2.45114					1.9	98.8	0	3.8	0	3.8	419	85	291	39	2680	9168	8	2	5
Marshall Islands	2014	MHL	Upper middle income	WPRO	0	85000	594774	679774						57179	317.661	24.616	3230.02	650.09	18.7915	11.3387	34.0692	1.15483	0.989586	-1.55841	-0.949931	-0.222079	-0.10775	..		2.52685											1296	92	1159	42	2645	33367	23	2	21
Marshall Islands	2015	MHL	Upper middle income	WPRO				0			88			57439	319.106	24.189	3213.84	768.341	22.6208	9.67551	36.0551	1.17883	0.919474	-1.60116	-1.12172	-0.212631	-0.115136	..		2.61077											226	100	78	45	2635	2039	4	2	1
Marshall Islands	2016	MHL	Upper middle income	WPRO				0						57735	320.75	23.772	3473.78	851.343	23.2873	9.00451	35.383	1.1914	0.207749	-1.56624	-0.976547	-0.0981705	-0.051144	..		2.70147											186	110	25	49	2635	608	3	2	0
Marshall Islands	2017	MHL	Upper middle income	WPRO				0						58058	322.544	23.366	3666.7	0	0	0	0	1.1887	0.874352	-1.55334	-1.03414	0.143426	0.00155897	0.696		2.79821											189	121	14	54	2643	301	3	2	0
Marshall Islands	2018	MHL	Upper middle income	WPRO				0						58413	324.517	22.969	3788.16	0	0	0	0	1.14602	0.862738	-1.55439	-1.13855	-0.0471537	-0.0740994	0.698
Mauritania	2008	MRT	Lower middle income	AFRO				0				7400	0.4	3296238	3.19806	55.212	1222.93	44.9058	3.796	62.4823	5.20446	-0.942664	-0.642189	-0.977207	-0.644522	-1.14111	-0.787821	0.48		12.8597											7853	1568	4479	2548	2194	6268	2	0	1
Mauritania	2009	MRT	Lower middle income	AFRO	0	86917	0	86917				7200	0.4	3393409	3.29233	54.314	1079.23	40.8084	3.90701	64.3242	5.37827	-0.92454	-0.883718	-0.894957	-0.684983	-0.804682	-0.613362	0.487		11.6671	6.568	1.269	0.22								4946	2380	447	1930	3298	619	2	1	0
Mauritania	2010	MRT	Lower middle income	AFRO	0	698854	247500	946354	33	1619		7100	0.4	3494195	3.39012	53.412	1241.43	40.075	3.3347	64.2534	6.06688	-0.909266	-1.07617	-0.970683	-0.827969	-0.889542	-0.715361	0.49	55	10.9531	7.766	1.515			13.09	4.28	0.78	0.17	0.2	0	6319	3603	148	2538	4867	200	2	1	0
Mauritania	2011	MRT	Lower middle income	AFRO	0	3720945	361557	4082502	33	1738	86	7000	0.4	3598648	3.49146	52.507	1435.64	44.0023	3.16639	59.7176	5.59892	-0.927596	-1.17368	-0.949555	-0.781344	-0.915251	-0.628131	0.494	54.2	10.571											7501	4219	440	2924	5505	575	2	1	0
Mauritania	2012	MRT	Lower middle income	AFRO	0	616666	3317575	3934241	15	1830	89	6800	0.3	3706554	3.59615	51.6	1411.35	45.6723	3.34405	56.4759	5.52445	-0.910916	-1.13399	-0.909613	-0.636884	-0.917475	-0.782562	0.503	54.2	10.2167											7704	3833	1021	3015	4815	1283	2	1	0
Mauritania	2013	MRT	Lower middle income	AFRO	0	0	2731148	2731148	30	2143	72	6600	0.3	3817494	3.70379	50.694	1477.36	51.8537	3.62819	50.8304	9.19198	-0.95942	-1.01476	-0.998632	-0.654506	-0.998455	-0.833635	0.511	53.7	9.90573					11.65	3.8	0.69	0.15	0.18	1.03	7922	3116	2396	2948	3759	2891	2	1	1
Mauritania	2014	MRT	Lower middle income	AFRO				0	182	2263	76	6400	0.3	3930896	3.81381	49.797	1371.58	55.4763	4.20351	48.1973	10.4185	-0.895423	-0.589508	-0.991504	-0.806669	-0.860369	-0.92755	0.518	53.9	9.6496	9.464	1.531									5545	2582	898	2159	2985	1038	2	1	0
Mauritania	2015	MRT	Lower middle income	AFRO				0	161	2458	74	6100	0.3	4046301	3.92578	48.911	1193.4	53.6115	4.64445	48.2375	8.72729	-0.88789	-0.637801	-1.02689	-0.869483	-0.866077	-0.923314	0.521	54.2	9.46153	9.892	1.655									5181	2302	1074	2021	2544	1188	1	1	0
Mauritania	2016	MRT	Lower middle income	AFRO				0	49	2615	79	5900	0.2	4163534	4.03952	48.038	1123.89	46.7714	4.24102	50.9031	8.21159	-0.775239	-0.746968	-0.771947	-0.743002	-0.726432	-0.739235	0.519	53.5	9.3585											5948	2191	2101	2219	2311	2216	2	1	1
Mauritania	2017	MRT	Lower middle income	AFRO				0	33	3021	67	5800	0.2	4282574	4.15502	47.176	1145.55	0	0	0	0	-0.800185	-0.626859	-0.728227	-0.775995	-0.59929	-0.751314	0.524	53.1	9.35057	10.341	1.79									4186	2203	387	1717	2214	389	1	1	0
Mauritania	2018	MRT	Lower middle income	AFRO	186196	1154286	2247167	3587649	51	3032	67	5600	0.2	4403319	4.27216	46.328	1188.83	0	0	0	0	-0.854077	-0.667778	-0.726632	-0.810851	-0.685945	-0.807254	0.527	52.8
Mexico	2008	MEX	Upper middle income	PAHO	181667591	264418947	1617983	447704521				170000	0.2	110815271	57.0052	22.778	10016.6	527.952	5.40619	45.647	0	0.134928	-0.803766	0.187392	0.338241	-0.667874	-0.244697	0.74		1.85582				16							393863	276304	4028	222133	2079	30	4	2	0
Mexico	2009	MEX	Upper middle income	PAHO	42897952	332203890	1379026	376480868				170000	0.2	112463887	57.8533	22.48	8002.97	450.032	5.77537	44.2341	0	0.200045	-0.685496	0.175232	0.224841	-0.559861	-0.301022	0.739		1.83048				16							419067	316939	3091	243985	2234	22	4	3	0
Mexico	2010	MEX	Upper middle income	PAHO				0		64987		180000	0.2	114092963	58.6913	22.185	9271.4	518.569	5.75137	43.3992	0	0.178507	-0.726463	0.16243	0.252709	-0.550831	-0.361549	0.739	28.9	1.81741	23.455	21.747	0.476	17	110.08	0	0	3.73	0.06	0	450159	358737	8460	272374	2379	56	4	3	0
Mexico	2011	MEX	Upper middle income	PAHO	39330686	483415094	12168390	534914170		71839	88	190000	0.2	115695473	59.5157	21.889	10203.4	547.27	5.52097	40.7184	0	0.121692	-0.667769	0.307878	0.279925	-0.549216	-0.40212	0.746	28.9	1.81219	24.378	20.405		15							481859	396999	14283	301550	2478	89	4	3	0
Mexico	2012	MEX	Upper middle income	PAHO				0		84122	92	190000	0.2	117274155	60.3278	21.595	10241.7	562.929	5.66299	40.6574	0	0.112745	-0.662454	0.342617	0.477124	-0.534087	-0.411824	0.752	28.4	1.80696	24.738	20.497		15							534443	453224	15225	346913	2650	89	5	4	0
Mexico	2013	MEX	Upper middle income	PAHO	69371140	630186133	8566908	708124181		89413	91	200000	0.2	118827161	61.1267	21.301	10725.2	604.31	5.81035	39.8714	0	0.108392	-0.714224	0.345396	0.468943	-0.54449	-0.512011	0.75	28.5	1.80215	25.335	20.915		16	102.07	0	0	3.46	0.06	3.51	578580	499340	15439	386299	2724	84	5	4	0
Mexico	2014	MEX	Upper middle income	PAHO				0		97402	83	210000	0.2	120355128	61.9127	21.007	10922.4	585.895	5.53723	40.6399	0	0.000316119	-0.853919	0.196234	0.425959	-0.422825	-0.761709	0.754	28	1.79783	25.964	21.383									635063	564655	2835	434357	2871	14	5	5	0
Mexico	2015	MEX	Upper middle income	PAHO	67939646	867060986	1190948	936191580		117557	85	210000	0.2	121858258	62.6859	20.715	9605.95	525.186	5.65277	40.1887	0	-0.0753589	-0.798699	0.209571	0.357726	-0.447092	-0.765936	0.759	27.7	1.79432	26.686	22.513		15							715215	637002	2368	494105	3017	11	6	5	0
Mexico	2016	MEX	Upper middle income	PAHO				0		131879	87	220000	0.2	123333376	63.4447	20.423	8739.76	461.787	5.469	40.3782	0	-0.069213	-0.629069	0.131914	0.287122	-0.556211	-0.719607	0.764	27.2	1.79188	29	22.478									727686	641562	1418	509335	2833	6	6	5	0
Mexico	2017	MEX	Upper middle income	PAHO				0		141270	86	230000	0.2	124777324	64.1875	20.133	9278.42	0	0	0	0	-0.0780927	-0.715323	-0.0299037	0.196254	-0.566672	-0.927987	0.765	26.9	1.79124											742261	637822	1533	528103	2630	6	6	5	0
Mexico	2018	MEX	Upper middle income	PAHO				0		164518	78	230000	0.2	126190788	64.9146	19.844	9673.44	0	0	0	0	-0.00591777	-0.572437	-0.153388	0.15098	-0.673711	-0.862852	0.767	26.9
Micronesia (Federated States of)	2008	FSM	Lower middle income	WPRO	0	0	354776	354776						103543	147.919	77.689	2541.41	299.497	11.8526	4.13157	70.7812	1.08604	1.16734	-0.72589	-0.552493	0.341098	-0.313156	0.587		6.30638	26.794	6.124	0
Micronesia (Federated States of)	2009	FSM	Lower middle income	WPRO	0	0	685926	685926						102975	147.107	77.695	2721.87	338.084	12.5079	3.74974	78.5296	1.07439	1.28799	-0.709226	-0.812513	0.041141	-0.13498	0.59		6.86807	36.058	1.923
Micronesia (Federated States of)	2010	FSM	Lower middle income	WPRO	0	0	521806	521806						102911	147.016	77.702	2885.45	371.04	12.9447	3.27389	78.7501	1.05089	1.20932	-0.802524	-0.875901	-0.101546	-0.149765	0.595		7.22157					22.75	0	0.93	0	0	0
Micronesia (Federated States of)	2011	FSM	Lower middle income	WPRO	0	0	473469	473469						103450	147.786	77.695	3009.2	387.48	12.8912	3.0731	73.0923	0.997179	1.10139	-0.754989	-0.890871	-0.0612994	-0.344562	0.598		7.52223
Micronesia (Federated States of)	2012	FSM	Lower middle income	WPRO	0	0	446688	446688						104506	149.294	77.676	3131.39	377.317	11.943	2.9657	75.1815	0.977706	1.15087	-0.643292	-0.949271	-0.0155286	-0.14804	0.599		8.02901
Micronesia (Federated States of)	2013	FSM	Lower middle income	WPRO	0	0	519360	519360						105926	151.323	77.645	2994.68	363.461	11.9277	2.76849	73.6544	0.996572	1.10286	-0.571091	-0.938381	0.0653603	-0.204566	0.599		8.68298					117.82	0	4.83	0	0	4.83
Micronesia (Federated States of)	2014	FSM	Lower middle income	WPRO	0	0	344004	344004						107446	153.494	77.601	2971.46	350.072	11.4505	2.77779	67.6565	1.11094	0.984551	-0.497501	-1.03334	-0.280936	0.768476	0.598		9.42026
Micronesia (Federated States of)	2015	FSM	Lower middle income	WPRO				0			95			108895	155.564	77.544	2906.38	368.021	12.2011	2.63984	70.6378	1.13473	1.03515	-0.397009	-0.982749	-0.295544	0.680446	0.606		10.1849
Micronesia (Federated States of)	2016	FSM	Lower middle income	WPRO				0						110215	157.45	77.474	3014.7	386.694	12.563	2.62906	69.2412	1.14753	1.05758	-0.334954	-0.966116	-0.0507728	0.654595	0.608		10.9056
Micronesia (Federated States of)	2017	FSM	Lower middle income	WPRO	0	0	405118	405118			42			111459	159.227	77.392	3289.7	0	0	0	0	1.145	1.17853	0.0897447	-0.990435	0.0056367	0.749254	0.612		11.5454
Micronesia (Federated States of)	2018	FSM	Lower middle income	WPRO				0						112640	160.914	77.297	3568.29	0	0	0	0	1.14602	1.34041	-0.148863	-0.959885	-0.0186115	0.69303	0.614
Mongolia	2008	MNG	Lower middle income	WPRO	116295	1572363	3471460	5160118				500	0.1	2631898	1.69411	34.419	2136.56	85.0604	2.75732	24.5582	6.71032	0.268698	0.540898	-0.528083	-0.337449	-0.3459	-0.661201	0.682		0.202622	36.547	28.857	4.14								3966	626	3214	279	4860	24947	1	0	1
Mongolia	2009	MNG	Lower middle income	WPRO	94788	1157336	3506192	4758316				500	0.1	2673796	1.72108	33.42	1714.36	67.0762	2.99471	25.996	6.49933	0.125568	0.611257	-0.667409	-0.297965	-0.260774	-0.75866	0.688		0.203165	36.297	26.759	4.078								5298	726	4425	266	4812	29324	2	0	2
Mongolia	2010	MNG	Lower middle income	WPRO	382522	950996	2550191	3883709		25		500	0.1	2719896	1.75075	32.433	2643.29	88.9186	3.35497	31.2702	4.84551	0.0884566	0.597042	-0.571975	-0.240561	-0.360218	-0.735194	0.697	56.2	0.205033	36.407	27.637	4.335		42.27	16.84	1.27	1.31	0	0	3330	794	2359	420	4633	13757	1	0	1
Mongolia	2011	MNG	Lower middle income	WPRO	218325	1169128	2562338	3949791		38	83	500	0.1	2770362	1.78323	32.037	3757.56	122.361	3.246	35.3573	6.82018	0.0520602	0.606539	-0.585729	-0.221912	-0.267041	-0.692097	0.711	54.5	0.208532	36.73	28.763	4.65								1962	908	854	458	4667	4388	1	0	0
Mongolia	2012	MNG	Lower middle income	WPRO				0		53	88	500	0.1	2824699	1.81821	31.97	4351.89	153.612	3.5167	34.5673	6.33351	0.065475	0.471135	-0.636151	-0.206885	-0.37546	-0.535075	0.719	51.5	0.21352	37.965	30.549	5.241	70							2840	1104	1517	669	4868	6690	1	0	1
Mongolia	2013	MNG	Lower middle income	WPRO	57562	1329438	2165745	3552745		94	95	500	0.1	2881792	1.85496	31.903	4366.08	165.457	3.77292	40.2108	5.56268	0.108956	0.491321	-0.548482	-0.323587	-0.371379	-0.479228	0.728	49.6	0.219739	38.214	31.059	13.942		41.03	16.34	1.23	1.27	0	2.5	2497	1323	949	644	4946	3546	1	0	0
Mongolia	2014	MNG	Lower middle income	WPRO	72379	1619212	1166608	2858199		126	85	1000	0.1	2940108	1.8925	31.837	4158.53	155.829	3.72655	39.1734	7.17162	0.241445	0.791901	-0.435501	-0.271464	-0.34474	-0.473792	0.733	48.7	0.227429	40.48	31.807	11.803								2758	1550	966	737	4889	3048	1	1	0
Mongolia	2015	MNG	Lower middle income	WPRO				0		147	95	1000	0.1	2998439	1.93004	31.77	3918.58	153.241	3.8825	39.0942	5.33793	0.270258	0.716384	-0.41876	-0.350511	-0.379793	-0.491626	0.736	49.4	0.236521		32.426	5.052								4302	1757	2285	1109	4688	6098	1	1	1
Mongolia	2016	MNG	Lower middle income	WPRO	0	3032500	2223300	5255800		156		1000	0.1	3056359	1.96733	31.703	3660.15	140.708	3.80902	35.8732	3.90535	0.331928	0.797793	-0.0980151	-0.0763125	-0.220197	-0.487203	0.73	46.8	0.246937	39.846	28.866	9.127								3519	1925	1323	967	4372	3006	1	1	0
Mongolia	2017	MNG	Lower middle income	WPRO				0		181	82	1000	0.1	3113779	2.00429	31.637	3669.42	0	0	0	0	0.29182	0.788805	-0.264702	-0.11715	-0.303042	-0.451706	0.729	49.1	0.257755											4113	2029	1800	1069	3970	3522	1	1	1
Mongolia	2018	MNG	Lower middle income	WPRO				0		195	88	1000	0.1	3170208	2.04061	31.555	4121.73	0	0	0	0	0.262547	0.788799	-0.233348	-0.0298508	-0.266494	-0.42779	0.735	48.9
Morocco	2008	MAR	Lower middle income	EMRO	1077548	5578680	6987369	13643597				15000	0.1	31536811	70.6628	43.114	2890.36	155.243	5.30252	55.7016	0.326274	-0.758324	-0.570645	-0.175602	-0.188039	-0.30335	-0.382436	0.603		5.39645				11							11406	4712	5550	3497	380	447	0	0	0
Morocco	2009	MAR	Lower middle income	EMRO	1195337	5823291	7629376	14648004				16000	0.1	31929087	71.5418	42.548	2866.92	169.627	5.84124	53.2425	0.093046	-0.745736	-0.397729	-0.140478	-0.0602428	-0.210024	-0.325605	0.609		5.38035	9.281	6.465	2.815	11							13075	5364	6530	3952	416	506	0	0	0
Morocco	2010	MAR	Lower middle income	EMRO	1375255	6357832	7099104	14832191	124	3081		17000	0.1	32343389	72.4701	41.982	2839.93	168.664	5.86409	55.6127	0.441745	-0.69859	-0.383013	-0.104163	-0.0808093	-0.171846	-0.204909	0.618	51.1	5.33981				11							15208	6039	7860	4387	453	589	0	0	0
Morocco	2011	MAR	Lower middle income	EMRO	1514720	6728697	6389275	14632692	124	3923	91	17000	0.1	32781850	73.4525	41.419	3046.95	176.865	5.73299	54.9846	0.669539	-0.709957	-0.392257	-0.151642	-0.117086	-0.227677	-0.400819	0.627	51.8	5.25808				9							16662	6534	8807	5210	476	641	0	0	0
Morocco	2012	MAR	Lower middle income	EMRO	3141144	8021984	10290706	21453834	195	5106	91	18000	0.1	33241898	74.4833	40.858	2912.66	169.489	5.74942	53.5752	0.590926	-0.605667	-0.470459	-0.0591652	-0.0831831	-0.209178	-0.436757	0.636	50.9	5.11961				9							16184	7248	7512	5527	515	534	0	0	0
Morocco	2013	MAR	Lower middle income	EMRO	2431464	9943419	10355925	22730808	182	6282	91	18000	0.1	33715693	75.5449	40.3	3121.68	178.375	5.64798	52.0285	0.320622	-0.69858	-0.493018	-0.0351245	-0.116067	-0.24795	-0.371114	0.646	50.5	4.92884	8.9	6.3		9							13709	7823	4353	5451	545	303	0	0	0
Morocco	2014	MAR	Lower middle income	EMRO				0	206	7292	75	19000	0.1	34192347	76.6129	39.744	3171.7	182.308	5.68353	51.8067	0.18755	-0.686271	-0.446266	-0.0745343	-0.130392	-0.0651447	-0.265682	0.653	50.4	4.69112	8.623	6.104		11							18486	8055	9003	6792	552	616	1	0	0
Morocco	2015	MAR	Lower middle income	EMRO	848503	10409820	10841675	22099998	171	8926	82	20000	0.1	34663603	77.6688	39.191	2875.26	157.357	5.41233	52.1064	0.165885	-0.628307	-0.341487	-0.06205	-0.170745	-0.0889452	-0.220341	0.66	49.9	4.41153											11660	8659	1611	5497	585	109	0	0	0
Morocco	2016	MAR	Lower middle income	EMRO	843620	10293925	10914030	22051575	215	10645	95	20000	0.1	35126296	78.7056	38.64	2897.66	171.45	5.83767	48.6158	0.651058	-0.626316	-0.312573	-0.106201	-0.23495	-0.158313	-0.129715	0.669	49.7	4.09606											16615	9284	5983	6549	622	401	0	0	0
Morocco	2017	MAR	Lower middle income	EMRO	1493732	18244377	19324674	39062783	209	11635		21000	0.1	35581294	79.7251	38.092	3036.17	0	0	0	0	-0.669559	-0.373956	-0.193549	-0.228113	-0.162154	-0.139477	0.675	49.3	3.75026	10.979	7.273	2.586								15772	10056	4379	6734	669	291	0	0	0
Morocco	2018	MAR	Lower middle income	EMRO				0	216	13641	95	21000	0.1	36029138	80.7285	37.547	3237.88	0	0	0	0	-0.663043	-0.331886	-0.209296	-0.242939	-0.138485	-0.216403	0.676	48.8
Mozambique	2008	MOZ	Low income	AFRO	1479443	5033452	139912065	146424960				1400000	11.6	22276596	28.328	69.168	564.479	22.8011	4.53188	10.5603	64.1365	-0.0727424	0.381511	-0.511353	-0.450101	-0.606939	-0.492021	0.381		430.229											232138	9887	221597	87077	7	161	11	0	10
Mozambique	2009	MOZ	Low income	AFRO				0				1500000	11.8	22894710	29.1141	68.672	519.76	22.7315	4.90062	9.49908	79.7645	-0.114255	0.626186	-0.549708	-0.39364	-0.590645	-0.43734	0.389		430.737	3.843	0.443	0.022								222187	10705	210802	57810	7	144	10	0	9
Mozambique	2010	MOZ	Low income	AFRO	235048	10136250	203113942	213485240	22344	218991		1600000	12	23531574	29.9239	68.17	471.182	21.2086	5.05899	8.36192	83.1781	-0.120655	0.394422	-0.582581	-0.397851	-0.471851	-0.446743	0.396	85.7	428.877	3.925	0.473	0.02								282188	11389	269976	75939	7	175	12	0	12
Mozambique	2011	MOZ	Low income	AFRO	229775	13393157	246656413	260279345	48763	273561	74	1700000	12.1	24187487	30.758	67.664	594.586	23.2328	4.41241	9.34678	86.1955	-0.199521	0.332048	-0.639412	-0.431858	-0.566872	-0.491077	0.391	85.3	423.512	3.81	0.508	0.022	7							272699	11936	259639	65541	7	160	12	1	11
Mozambique	2012	MOZ	Low income	AFRO	2146131	8635144	246658915	257440190	77064	308577	74	1700000	12.2	24862648	31.6166	67.154	657.645	30.6081	5.14836	8.22022	63.8424	-0.197661	0.390494	-0.630087	-0.448184	-0.586099	-0.568353	0.398	84.9	414.193	3.928	0.529	0.028								290369	13071	275650	75134	8	161	12	1	11
Mozambique	2013	MOZ	Low income	AFRO	4254399	16870748	332640878	353766025	83766	452302	71	1800000	12.3	25560725	32.5043	66.64	664.078	32.361	5.34022	7.66523	61.2083	-0.256315	-0.226966	-0.613269	-0.402693	-0.815588	-0.603516	0.412	84.5	401.283	4.017	0.549	0.039								278980	15770	261110	110678	9	146	11	1	10
Mozambique	2014	MOZ	Low income	AFRO	2239450	12217622	339379364	353836436	94879	587742	67	1900000	12.4	26286163	33.4268	66.122	673.97	36.5465	5.86352	6.48783	55.7593	-0.24599	-0.336003	-0.722668	-0.405331	-0.810334	-0.672268	0.42	84.1	385.201											330693	19595	309212	131861	10	165	13	1	12
Mozambique	2015	MOZ	Low income	AFRO	0	12672580	330933461	343606041	99823	729967	66	2000000	12.5	27042002	34.388	65.6	589.859	27.3785	5.18223	7.10972	84.2816	-0.270038	-0.513895	-0.746304	-0.500394	-0.848796	-0.748859	0.428	83.6	366.298											312152	23729	286810	127764	12	146	12	1	11
Mozambique	2016	MOZ	Low income	AFRO	0	8501812	321019666	329521478	95327	899487	70	2000000	12.5	27829942	35.3899	65.074	428.926	19.2075	5.0662	7.67253	38.1117	-0.418252	-1.094	-0.863071	-0.70456	-1.05131	-0.875007	0.435	83.5	344.84											332522	25686	305466	138123	13	149	12	1	11
Mozambique	2017	MOZ	Low income	AFRO				0	107758	1051568	70	2100000	12.6	28649007	36.4315	64.545	461.415	0	0	0	0	-0.420282	-0.928112	-0.891745	-0.729563	-0.987851	-0.834841	0.442	83.3	321.072	4.436	0.735	0.074								365679	26843	337617	186269	13	157	13	1	12
Mozambique	2018	MOZ	Low income	AFRO				0	109464	1212562	68	2200000	12.6	29495962	37.5085	64.012	498.957	0	0	0	0	-0.467446	-0.783671	-0.874281	-0.726341	-1.04369	-0.78138	0.446	83.1
Myanmar	2008	MMR	Lower middle income	SEARO	0	1525974	31276403	32802377				220000	0.8	49929642	76.4257	71.493	638.149	10.445	1.84596	86.5969	9.25167	-2.20798	-1.0927	-1.53075	-2.2136	-1.54182	-1.61643	0.501		52.2182	8.372	4.792									20116	978	17803	5381	4	77	0	0	0
Myanmar	2009	MMR	Lower middle income	SEARO	0	1835283	32428850	34264133				220000	0.8	50250367	76.9178	71.305	734.446	13.6503	2.00477	83.9893	8.70011	-2.17256	-1.29422	-1.61405	-2.23668	-1.53192	-1.66042	0.512		50.2179	8.693	4.927									22673	1073	20253	7436	5	90	0	0	0
Myanmar	2010	MMR	Lower middle income	SEARO	0	2596875	37904167	40501042	1940	29826		220000	0.8	50600818	77.4589	71.115	979.052	15.3367	1.85602	79.3971	8.70828	-2.06741	-1.28593	-1.6179	-2.24437	-1.54771	-1.67288	0.523	61.1	48.2682	9.012	5.271			4.21	1.06	0.57	0.08	0.06	0	28743	1182	26101	7778	5	119	1	0	1
Myanmar	2011	MMR	Lower middle income	SEARO	0	3944294	42349184	46293478	2344	40128	87	220000	0.8	50990615	78.052	70.925	1176.24	19.3174	1.68696	81.7293	10.246	-1.84963	-1.1111	-1.59683	-2.10242	-1.43846	-1.58677	0.534	60.3	46.1754	9.292	5.554									15523	1388	12549	3259	6	59	0	0	0
Myanmar	2012	MMR	Lower middle income	SEARO	4159917	726157	37310502	42196576	2720	53709		230000	0.8	51413698	78.7165	70.734	1165.79	23.28	1.94541	69.2566	7.13831	-1.62012	-0.943675	-1.48139	-1.83462	-1.35474	-1.06333	0.541	59.7	43.5973	9.585	5.851		9							32563	1751	28948	5905	8	137	1	0	1
Myanmar	2013	MMR	Lower middle income	SEARO	4307590	4131753	47950309	56389652	2912	67643	84	230000	0.8	51852451	79.3968	70.543	1162.33	25.4949	2.11084	59.943	12.8444	-1.46163	-1.14037	-1.4971	-1.49447	-1.23382	-1.0001	0.551	59	40.5798					3.79	0.95	0.51	0.07	0.05	0.63	36140	2580	31448	7020	12	149	1	0	1
Myanmar	2014	MMR	Lower middle income	SEARO				0	3440	85361	82	230000	0.8	52280807	80.0527	70.35	1251.82	64.2212	5.02962	72.0333	8.06815	-1.34399	-1.08758	-1.27935	-1.38031	-1.18566	-0.882174	0.558	58.3	37.1651											36313	3829	30201	7858	18	143	1	0	1
Myanmar	2015	MMR	Lower middle income	SEARO				0	3675	106320	85	230000	0.8	52680726	80.665	70.142	1133	61.9854	5.1936	70.4977	7.56267	-1.21898	-1.16507	-1.2386	-1.22247	-1.23654	-0.836185	0.565	57.7	33.3988	3.824		0								20203	5705	11940	5569	27	56	0	0	0
Myanmar	2016	MMR	Lower middle income	SEARO	1852926	11066409	73276100	86195435	4082	127402	85	230000	0.8	53045226	81.2232	69.918	1192.5	62.1087	5.0878	73.9831	5.9279	-0.797783	-0.80462	-0.97628	-0.868316	-0.886977	-0.621139	0.571	58.6	29.3162	10.375	6.214									44860	7780	34336	11836	36	159	1	0	1
Myanmar	2017	MMR	Lower middle income	SEARO	2382058	20212929	83874255	106469242	4125	146826	84	240000	0.8	53382581	81.7397	69.678	1249.83	0	0	0	0	-0.865618	-1.08468	-1.05214	-0.831707	-0.945455	-0.565263	0.577	60.3	24.9607	9.794	8.64	0.387								54744	9745	41956	13839	45	193	1	0	1
Myanmar	2018	MMR	Lower middle income	SEARO				0	4303	166969	86	240000	0.8	53708395	82.2386	69.421	1325.95	0	0	0	0	-0.887322	-1.30901	-1.06865	-0.753174	-1.03258	-0.588294	0.584	59.5
Namibia	2008	NAM	Upper middle income	AFRO				0				170000	13.5	2043394	2.48199	60.403	4153.25	397.037	9.85428	5.94187	22.8925	0.450896	1.20023	0.182826	0.169732	0.348419	0.607508	0.566		488.724											215568	105618	74341	85436	551	388	105	51	36
Namibia	2009	NAM	Upper middle income	AFRO	223958	120839011	121978961	243041930				170000	13.4	2081044	2.52772	59.399	4265.26	340.968	8.20918	9.36019	12.1723	0.375795	0.928174	0.11591	0.108871	0.18763	0.295011	0.575		459.747				27							272626	118810	116584	101535	616	604	131	57	56
Namibia	2010	NAM	Upper middle income	AFRO	316283	168791097	110213091	279320471	7695	85957		170000	13.4	2118874	2.57367	58.384	5324.62	491.504	9.46738	9.53151	12.7058	0.349807	0.84694	0.0661187	0.085406	0.15467	0.337495	0.588	31.4	437.443					12.88	2.32	1.31	0.18	0.44	0	299486	137507	129500	111832	706	665	142	65	61
Namibia	2011	NAM	Upper middle income	AFRO				0	8413	104531	82	180000	13.2	2156701	2.61961	57.363	5753.99	544.153	9.71534	10.4267	10.6216	0.340737	0.911658	0.0540624	0.0454652	0.13181	0.306329	0.601	31.7	420.099											270872	153029	90070	109696	775	456	126	71	42
Namibia	2012	NAM	Upper middle income	AFRO	7803069	111050386	87408615	206262070	7478	116687	83	180000	13.1	2194784	2.66587	56.307	5930.55	528.333	9.18929	11	8	0.378439	0.978104	0.138662	0.0758575	0.252846	0.341033	0.612	31.9	401.726											304752	155716	124073	119775	777	619	140	72	57
Namibia	2013	NAM	Upper middle income	AFRO	2442655	136620606	74283368	213346629	9412	126779	81	190000	13	2233510	2.71291	55.244	5694.08	474.036	8.63441	9.92633	6.92621	0.400293	0.95881	0.187225	0.0850998	0.266959	0.32649	0.622	33	382.626					12.76	2.3	1.3	0.17	0.43	1.91	267578	150530	93099	108918	740	458	121	68	42
Namibia	2014	NAM	Upper middle income	AFRO	2601023	111050386	87408615	201060024	9033	131726	77	190000	12.8	2273430	2.7614	54.174	5624.14	442.441	8.20443	9.00023	5.99998	0.553301	0.608741	0.113697	-0.018652	0.147841	0.28853	0.631	30.2	363.148											249478	146162	77052	106403	708	373	111	65	34
Namibia	2015	NAM	Upper middle income	AFRO				0	8641	144496	85	190000	12.6	2314904	2.81177	53.1	5032.89	466.106	9.8648	7.33436	5.71527	0.579368	0.733113	0.248185	-0.0897799	0.190355	0.319338	0.637	27.6	343.701											222248	139770	52357	111120	666	249	98	62	23
Namibia	2016	NAM	Upper middle income	AFRO				0	11012	151076	75	200000	12.3	2358041	2.86417	52.039	4786.24	402.757	9.1225	7.71842	6.97656	0.582215	0.71009	0.167302	-0.135936	0.362666	0.332825	0.639	25.2	324.651											228927	135624	56675	119855	636	266	99	59	25
Namibia	2017	NAM	Upper middle income	AFRO	74920120	124497810	83410010	282827940	12422	167629	84	200000	12.1	2402603	2.91829	50.995	5646.46	0	0	0	0	0.550662	0.6282	0.20024	-0.189584	0.241241	0.320674	0.643	25	306.427											248554	133444	76414	137547	615	352	106	57	33
Namibia	2018	NAM	Upper middle income	AFRO				0	12115	184245	85	200000	11.8	2448255	2.97375	49.968	5931.45	0	0	0	0	0.486273	0.653777	0.106442	-0.052499	0.244981	0.33996	0.645	24.8
Nepal	2008	NPL	Low income	SEARO				0				31000	0.2	26666576	186.024	83.895	470.456	19.2301	4.35452	61.6251	14.8235	-0.496126	-1.83444	-0.800598	-0.62359	-0.673494	-0.808657	0.5		3.46989											24112	630	21816	2188	14	485	1	0	1
Nepal	2009	NPL	Low income	SEARO	476246	265416	19713138	20454800				31000	0.2	26883535	187.538	83.566	478.173	21.2032	4.4506	57.6232	15.7557	-0.441042	-1.61992	-0.950296	-0.706675	-0.860023	-0.702576	0.513		3.4896											18612	747	16015	2009	16	348	1	0	1
Nepal	2010	NPL	Low income	SEARO				0	70	4867		31000	0.2	27013212	188.442	83.232	592.401	29.9718	4.97475	56.2039	13.8546	-0.447493	-1.58397	-0.873545	-0.744103	-0.951862	-0.692481	0.527	81.3	3.48248					2.33	0.67	0.22	0.1	0.04	0	21533	871	18571	2428	19	398	1	0	1
Nepal	2011	NPL	Low income	SEARO				0	103	6484	82	31000	0.2	27041437	188.639	82.892	699.429	34.3194	5.07842	58.3797	10.7289	-0.445126	-1.41644	-0.902555	-0.722581	-0.886743	-0.778936	0.534	81.1	3.45008											22948	1024	19584	3036	22	417	1	0	1
Nepal	2012	NPL	Low income	SEARO				0	126	7719		31000	0.2	26989862	188.279	82.542	698.466	33.5067	5.16786	56.0996	13.4725	-0.642363	-1.38123	-0.982699	-0.799876	-0.735703	-0.813007	0.548	80.8	3.3938	15.599	5.036	0.434	3							19389	1251	15682	3930	27	335	1	0	1
Nepal	2013	NPL	Low income	SEARO	1303002	2080859	12973264	16357125	142	8866	86	31000	0.2	26917906	187.778	82.185	715.924	34.6808	5.32474	63.5334	11.9059	-0.528575	-1.12915	-0.926262	-0.848947	-0.718136	-0.686955	0.555	80.6	3.31309	18.014	5.425			2.51	0.72	0.23	0.1	0.04	0.38	24236	1566	20116	4392	34	434	1	0	1
Nepal	2014	NPL	Low income	SEARO	1416230	1983775	15415082	18815087	162	10407	84	31000	0.2	26906926	187.701	81.818	743.413	41.0096	5.76785	60.0475	13.7218	-0.430457	-0.7246	-0.851541	-0.831932	-0.649578	-0.588242	0.562	80.3	3.20749	20.3	5.951									16113	1913	11662	2427	42	257	1	0	0
Nepal	2015	NPL	Low income	SEARO				0	145	11922		31000	0.2	27015031	188.455	81.443	792.553	45.1448	6.21927	59.4352	14.3732	-0.415441	-0.998335	-1.05365	-0.799581	-0.676832	-0.578048	0.568	80.1	3.07646											17354	2266	12605	3136	52	287	1	0	0
Nepal	2016	NPL	Low income	SEARO	1416230	1220560	16257127	18893917	181	13069	87	31000	0.2	27261131	190.172	81.058	777.148	45.453	6.29442	55.4401	11.7078	-0.252871	-0.846812	-0.826451	-0.764532	-0.795469	-0.799911	0.572	80	2.91949											7739	2422	2873	1426	57	68	0	0	0
Nepal	2017	NPL	Low income	SEARO	1416230	1779040	16807400	20002670	191	15260	88	30000	0.1	27627124	192.725	80.664	911.444	0	0	0	0	-0.233991	-0.691093	-0.886876	-0.716038	-0.676009	-0.749568	0.574	79.7	2.73554	26.854	6.507	0.925								7239	2574	2208	1407	64	55	0	0	0
Nepal	2018	NPL	Low income	SEARO	0	2335783	13423612	15759395	146	16914	89	30000	0.1	28087871	195.939	80.26	1033.91	0	0	0	0	-0.131958	-0.625146	-0.902338	-0.745653	-0.478053	-0.673651	0.579	79.4
Niger	2008	NER	Low income	AFRO				0				38000	0.5	15250908	12.0399	83.771	352.72	24.8139	6.9934	52.8302	11.2584	-0.441894	-0.668419	-0.699199	-0.423639	-0.6682	-0.7201	0.304		26.9463	1.389	0.189	0.012								12971	973	10146	2623	16	171	1	0	1
Niger	2009	NER	Low income	AFRO	476246	265416	19713138	20454800				37000	0.4	15843133	12.5074	83.775	339.144	24.337	7.13091	53.6701	10.9049	-0.737895	-1.15033	-0.652196	-0.483464	-0.478658	-0.610281	0.309		24.8064	2.043	0.278	0.014								14653	1228	11882	3085	22	214	1	0	1
Niger	2010	NER	Low income	AFRO				0	2119	7296		37000	0.4	16464025	12.9976	83.779	347.343	22.6742	6.51273	57.6874	11.6077	-0.666965	-1.16074	-0.659278	-0.517383	-0.482471	-0.661096	0.319	89.6	23.0868					16.07	5.71	0.5	0.07	0.06	0	6277	1625	3421	1392	31	65	0	0	0
Niger	2011	NER	Low income	AFRO				0	1571	9420	72	36000	0.4	17114761	13.5113	83.784	374.483	24.9704	6.64845	57.739	10.0509	-0.246729	-0.878004	-0.622551	-0.530804	-0.390283	-0.639722	0.326	89.5	21.6815											14202	2148	11149	2678	42	219	1	0	1
Niger	2012	NER	Low income	AFRO				0	1334	11182	75	36000	0.4	17795191	14.0485	83.788	390.12	22.8751	5.84271	60.9334	11.5134	-0.284628	-1.14813	-0.682663	-0.594641	-0.647663	-0.641726	0.338	89.4	20.2721											11219	2818	7769	2262	57	158	1	0	0
Niger	2013	NER	Low income	AFRO	1303002	2080859	12973264	16357125	1301	12071	70	37000	0.4	18504255	14.6082	83.792	414.389	24.8265	5.9659	56.3269	11.8257	-0.30629	-1.3218	-0.720928	-0.563375	-0.659603	-0.61107	0.345	89.3	18.8771	2.415	0.513			13.98	4.97	0.43	0.06	0.06	0.55	17002	3597	12966	2822	76	274	1	0	1
Niger	2014	NER	Low income	AFRO	1416230	1983775	15415082	18815087	1529	11286	73	37000	0.4	19240157	15.1892	83.781	427.737	25.1472	5.85066	54.6799	11.6372	-0.195137	-1.17584	-0.696187	-0.717912	-0.645744	-0.686854	0.353	89.2	17.5072	3.109	0.5									12240	4286	7630	2327	94	167	1	0	0
Niger	2015	NER	Low income	AFRO				0	981	12887	67	37000	0.3	20001663	15.7904	83.753	360.853	25.7228	7.09102	52.2709	14.2964	-0.204606	-1.06655	-0.65462	-0.728967	-0.570714	-0.654247	0.36	89.2	16.174				3							17580	4701	12618	3167	106	286	1	0	1
Niger	2016	NER	Low income	AFRO	1416230	1220560	16257127	18893917	1541	15265	67	36000	0.3	20788838	16.4118	83.71	362.131	22.6833	6.22894	58.5104	12.9574	-0.422797	-1.10331	-0.633493	-0.671357	-0.661077	-0.644204	0.365	89.3	14.8955											12848	4614	7981	2883	107	186	1	0	0
Niger	2017	NER	Low income	AFRO	1416230	1779040	16807400	20002670	982	18425	27	36000	0.3	21602472	17.0541	83.65	375.869	0	0	0	0	-0.429089	-1.26557	-0.704237	-0.679311	-0.680973	-0.663367	0.373	89.1	13.683											14006	4271	9467	3462	101	225	1	0	0
Niger	2018	NER	Low income	AFRO	0	2335783	13423612	15759395	941	19793	27	36000	0.3	22442948	17.7177	83.575	413.98	0	0	0	0	-0.584516	-1.26057	-0.766043	-0.640453	-0.580228	-0.579815	0.377	89
Nigeria	2008	NGA	Lower middle income	AFRO	300000	30082451	364581434	394963885				1500000	1.6	150269623	164.992	58.298	2242.87	81.4356	3.70662	72.5449	3.09195	-0.735604	-1.86063	-0.976838	-0.80224	-1.03877	-0.891883	0.485		83.136	14.962	3.76	0.878								446876	85116	358855	195085	26	111	3	1	2
Nigeria	2009	NGA	Lower middle income	AFRO	278303	97790519	317218608	415287430				1500000	1.6	154324933	169.444	57.412	1891.34	67.9149	3.52579	75.6242	3.9394	-0.848872	-1.99507	-1.21464	-0.746087	-1.15301	-1.03173	0.491		78.7642	10.762	3.78									434537	99661	331922	207479	31	102	3	1	2
Nigeria	2010	NGA	Lower middle income	AFRO	850547	125139587	370927337	496917471	24716.6	342074		1500000	1.6	158503197	174.032	56.52	2292.45	75.8629	3.25967	77.7469	6.32817	-0.777087	-2.21112	-1.16514	-0.727452	-1.158	-1.04892	0.484	78.3	74.9677	13.561	1.836	0.731								538046	116921	418045	271230	36	128	3	1	3
Nigeria	2011	NGA	Lower middle income	AFRO	1207840	88875936	409348953	499432729	30455.8	398272	73	1600000	1.6	162805071	178.755	55.634	2520.4	83.6354	3.28965	75.4322	7.92222	-0.713411	-1.95645	-1.09618	-0.681181	-1.18154	-1.17297	0.494	78.5	71.6041			0.944								506370	134677	368364	227584	41	111	3	1	2
Nigeria	2012	NGA	Lower middle income	AFRO	9275917	122964880	442069265	574310062	37575	512713	78	1600000	1.6	167228767	183.613	54.754	2746.99	91.8294	3.33284	73.4344	8.47915	-0.70022	-2.04207	-0.996477	-0.712442	-1.14628	-1.16913	0.502	78.7	68.205											584348	151778	428817	224219	45	128	3	1	2
Nigeria	2013	NGA	Lower middle income	AFRO				0	50178	622538	81	1700000	1.6	171765769	188.594	53.882	2998.07	101.815	3.39726	71.4159	12.4851	-0.693028	-2.08848	-0.99204	-0.659629	-1.11368	-1.22126	0.52	78.9	64.8217	14.524	3.827									748387	169875	574490	281766	50	170	4	1	3
Nigeria	2014	NGA	Lower middle income	AFRO				0	59976	703311		1700000	1.6	176404902	193.688	53.018	3222.69	107.22	3.32807	72.2932	12.1445	-0.586756	-2.13028	-1.18602	-0.816382	-1.04924	-1.2747	0.523	78.7	61.4972											601754	183227	414483	256087	54	121	3	1	2
Nigeria	2015	NGA	Lower middle income	AFRO	0	58204327	427533619	485737946	51797	799776		1700000	1.6	181137448	198.884	52.162	2730.43	97.5221	3.57255	72.0792	9.91719	-0.373227	-1.92544	-0.958808	-0.850521	-0.961623	-1.07939	0.527	78.6	58.2694											497907	179715	314273	226585	52	91	3	1	2
Nigeria	2016	NGA	Lower middle income	AFRO	0	57728627	455167515	512896142	55192	915514	70	1800000	1.5	185960289	204.179	51.317	2176	79.3399	3.64671	75.2081	9.83169	-0.320183	-1.87771	-1.08754	-0.918893	-1.01725	-1.02501	0.528	78.6	55.1658											443604	167455	272036	217214	48	78	2	1	1
Nigeria	2017	NGA	Lower middle income	AFRO				0	49778	975613		1900000	1.5	190873311	209.574	50.481	1968.56	0	0	0	0	-0.340845	-1.99883	-1.01233	-0.885499	-0.871539	-1.07675	0.533	78.5	52.2183											409278	149284	256003	199557	42	73	2	1	1
Nigeria	2018	NGA	Lower middle income	AFRO	0	10477615	429008214	439485829	43667	1016346	71	1900000	1.5	195874740	215.065	49.656	2028.18	0	0	0	0	-0.407928	-2.1927	-1.02259	-0.88253	-0.880923	-1.04489	0.534	78.4
Oman	2008	OMN	High income	EMRO				0				2000	0.1	2750963	8.88841	25.92	22139.6	444.198	2.01223	12.4492	0	-1.07074	0.92223	0.419509	0.695889	0.593788	0.515381	0.782		0.512135	40.714	18.826	3.447	20
Oman	2009	OMN	High income	EMRO	0	621234	190537	811771				2100	0.1	2876186	9.29301	25.376	16823.8	475.004	2.82994	11.4972	0	-1.07404	0.826635	0.38391	0.527706	0.555269	0.332337	0.789		0.543229	41.977	19.296	3.77	19
Oman	2010	OMN	High income	EMRO				0		537		2200	0.1	3041434	9.82693	24.839	19281.2	529.076	2.74403	10.4073	0	-1.0448	0.590242	0.377855	0.444548	0.542721	0.323707	0.793	2.4	0.58697	42.298	19.273	4.113	18	3.63	2.66	1.26	0.36	0.14	0
Oman	2011	OMN	High income	EMRO	0	4528882	175040	4703922		656	74	2300	0.1	3251108	10.5044	23.817	20896.7	535.311	2.55079	10.8393	0	-1.06049	0.43244	0.25122	0.323657	0.467974	0.139554	0.795	2.4	0.644896	43.981	19.547	4.195	18
Oman	2012	OMN	High income	EMRO	0	5318814	103261	5422075		733	78	2500	0.1	3498029	11.3022	22.436	21923.5	564.405	2.54985	10.427	0	-1.02167	0.462077	0.264541	0.471573	0.523969	0.182281	0.804	2.4	0.691137	45.105	20.363	4.783	17
Oman	2013	OMN	High income	EMRO	0	3833134	57000	3890134		847	46	2600	0.1	3764805	12.1642	21.118	20926.6	592.532	2.78592	7.14166	0	-1.03864	0.45953	0.214115	0.4758	0.492018	0.159496	0.811	2.4	0.696229	45.615	20.674	4.828	17	2.78	2.04	0.96	0.28	0.11	1.35
Oman	2014	OMN	High income	EMRO	0	4313471	11390	4324861		908	57	2700	0.2	4027260	13.0121	19.855	20132	721.933	3.52693	5.78116	0	-1.09071	0.734907	0.265803	0.692389	0.485808	0.310048	0.815	2.5	0.685046	47.451	21.841	4.981	16
Oman	2015	OMN	High income	EMRO				0		910	66	2800	0.2	4267348	13.7879	18.65	16150.9	706.371	4.30538	5.73642	0	-1.06145	0.78334	0.0814258	0.57451	0.376886	0.268914	0.827	2.6	0.672595	46.028	21.225	5.074
Oman	2016	OMN	High income	EMRO				0		1046	82	3000	0.2	4479219	14.4724	17.5	14721.6	648.277	4.29255	5.91353	0	-1.05441	0.760053	0.191946	0.610466	0.407917	0.339484	0.834	2.5	0.654163	44.657	20.184	5.469
Oman	2017	OMN	High income	EMRO				0		1180	90	3100	0.2	4665935	15.0757	16.44	15130.5	0	0	0	0	-1.06141	0.754208	0.192915	0.420804	0.432476	0.247618	0.833	2.6	0.619445	43.004	19.697	5.274
Oman	2018	OMN	High income	EMRO				0	35	1321	89	3200	0.2	4829483	15.6041	15.461	16415.2	0	0	0	0	-1.02611	0.654591	0.186578	0.310011	0.464863	0.246083	0.834	2.6
Pakistan	2008	PAK	Lower middle income	EMRO	0	9718333	4476514	14194847				43000	0.1	171648986	222.666	65.41	990.847	26.9882	2.92312	73.1025	5.0197	-0.838403	-2.57286	-0.72371	-0.598213	-0.968671	-0.895073	0.513		0.630329	5.556	8.187		6							19771	3534	16203	882	146	668	0	0	0
Pakistan	2009	PAK	Lower middle income	EMRO	35298	5767308	8261902	14064508				55000	0.1	175525609	227.695	65.207	957.996	25.2708	2.61331	72.34	3.21876	-0.855753	-2.64481	-0.800803	-0.578416	-0.831067	-1.06916	0.52		0.662859	5.719	8.354		6							11276	4130	7109	1063	140	240	0	0	0
Pakistan	2010	PAK	Lower middle income	EMRO	19320	4768321	8163974	12951615	22	1906		67000	0.1	179424641	232.753	65.003	987.41	26.5686	2.59676	70.3924	4.94379	-0.798663	-2.67593	-0.765859	-0.596796	-0.73872	-1.08739	0.524	62.1	0.692319	5.886	8.496		6	3.13	0.87	0.37	0.09	0.1	0	8820	4681	4098	1133	134	117	0	0	0
Pakistan	2011	PAK	Lower middle income	EMRO	0	3027839	2181908	5209747	67	2018		78000	0.1	183340592	237.833	64.798	1164.98	28.4899	2.34443	67.1421	4.11893	-0.829199	-2.81004	-0.817901	-0.634099	-0.901871	-1.07629	0.528	61.5	0.721578	4.46	8.748		6							24759	5112	19599	2992	126	484	0	0	0
Pakistan	2012	PAK	Lower middle income	EMRO	0	3457681	6992470	10450151	43	3134		89000	0.1	187281475	242.945	64.592	1198.11	28.465	2.3594	64.1936	4.41332	-0.843582	-2.677	-0.777933	-0.717113	-0.884221	-1.06292	0.533	60.2	0.75608			1.4	6							12332	5537	6740	2016	117	143	0	0	0
Pakistan	2013	PAK	Lower middle income	EMRO	0	3631968	6361662	9993630	126	3412		100000	0.1	191262919	248.11	64.387	1208.9	31.5507	2.6028	65.1657	5.42214	-0.799481	-2.6033	-0.791804	-0.700307	-0.856816	-0.956362	0.537	58.9	0.795494				6	2.98	0.83	0.35	0.08	0.1	0.53	16998	6288	10649	3286	115	195	0	0	0
Pakistan	2014	PAK	Lower middle income	EMRO				0	56	5019		110000	0.1	195306825	253.356	64.181	1251.16	36.5215	2.72201	66.5249	5.53557	-0.716024	-2.40128	-0.755001	-0.682863	-0.760338	-0.833834	0.546	59.1	0.83909				6							16552	7035	9449	2448	111	150	0	0	0
Pakistan	2015	PAK	Lower middle income	EMRO				0	205	6564		120000	0.1	199426964	258.7	63.974	1356.67	37.8896	2.68712	66.1793	3.76135	-0.722066	-2.48271	-0.667518	-0.627013	-0.766666	-0.810756	0.55	59.2	0.885954	5.004	9.753	0								28030	7918	20023	4169	109	276	0	0	0
Pakistan	2016	PAK	Lower middle income	EMRO				0	124	8888		140000	0.1	203627284	264.149	63.766	1368.45	39.5789	2.75283	65.2279	4.08427	-0.700991	-2.48317	-0.653336	-0.639584	-0.804378	-0.875465	0.556	60	0.935381											20871	8731	12031	4864	105	145	0	0	0
Pakistan	2017	PAK	Lower middle income	EMRO				0	183	12046	84	150000	0.1	207896686	269.687	63.558	1464.99	0	0	0	0	-0.694863	-2.4059	-0.597638	-0.59334	-0.723897	-0.778284	0.558	59.6	0.98671											23717	9544	14053	6828	101	149	0	0	0
Pakistan	2018	PAK	Lower middle income	EMRO				0	322	15838		160000	0.1	212215030	275.289	63.334	1482.4	0	0	0	0	-0.800693	-2.26743	-0.633844	-0.644442	-0.673022	-0.790734	0.56	59.3
Palau	2008	PLW	High income	WPRO	0	0	57261	57261						18704	40.6609	26.611	10587.3	924.886	9.49675	17.365	37.7676	1.217	1.00747	-0.600942	-0.697446	0.779455	-0.323383	0.767
Palau	2009	PLW	High income	WPRO	0	0	67449	67449						18285	39.75	25.891	10028.4	932.217	10.1407	18.3055	29.7158	1.20863	1.38355	-0.546221	-0.825646	0.811433	-0.396865	0.772			55.172	14.286
Palau	2010	PLW	High income	WPRO	0	394323	588166	982489						17955	39.0326	25.183	10219.9	1037.8	11.6086	16.7577	35.7933	1.19297	1.45398	-0.849304	-0.872345	0.754106	-0.500089	0.776			58.049	14.146	0.976
Palau	2011	PLW	High income	WPRO	0	394323	650636	1044959			95			17745	38.5761	24.489	10884.4	1013.56	10.4392	17.1871	31.7969	1.20622	1.0618	-0.577683	-0.895605	0.894978	-0.528869	0.783
Palau	2012	PLW	High income	WPRO				0			95			17640	38.3478	23.806	11967.3	1182.95	11.4213	14.9083	32.7867	1.2056	1.0264	-0.556276	-0.993196	0.903808	-0.42698	0.787
Palau	2013	PLW	High income	WPRO	0	35400	373641	409041						17606	38.2739	23.138	12688.2	1292.22	11.8566	14.6175	29.1535	1.2058	1.05411	-0.578476	-0.992691	0.903464	-0.643288	0.811
Palau	2014	PLW	High income	WPRO	0	0	30032	30032			95			17626	38.3174	22.483	13794.8	1402.14	12.023	13.9233	31.8196	1.17677	0.989586	-0.568592	-0.819758	0.275593	-0.472562	0.809			52.607	11.848
Palau	2015	PLW	High income	WPRO				0			95			17665	38.4022	21.841	15871.8	1471.45	10.5115	15.2177	31.6115	1.20087	0.919474	-0.536337	-0.806378	0.244669	-0.52469	0.803
Palau	2016	PLW	High income	WPRO				0						17725	38.5326	21.225	16932.3	1674.09	11.6876	14.4542	15.3571	1.21333	0.950405	-0.401652	-0.17747	0.324121	-0.428144	0.808
Palau	2017	PLW	High income	WPRO				0						17808	38.713	20.635	16078.3	0	0	0	0	1.21054	0.874352	-0.229386	-0.597703	0.283639	-0.472984	0.811
Palau	2018	PLW	High income	WPRO				0						17907	38.9283	20.07	15859.4	0	0	0	0	1.14602	0.862738	-0.0121242	-0.0116495	0.306561	-0.553909	0.814
Panama	2008	PAN	High income	PAHO	7450019	11795986	1831733	21077738				18000	0.8	3516204	47.299	35.44	7154.27	489.807	6.73876	28.2327	0.234352	0.600691	-0.0970655	0.123434	0.620006	-0.17459	-0.0863936	0.755		6.18456		13.807		23
Panama	2009	PAN	High income	PAHO				0				19000	0.8	3579215	48.1466	35.149	7576.14	530.511	6.85227	28.4533	0.23993	0.591263	0.0636812	0.143459	0.369856	-0.0882209	-0.295198	0.756		6.15726		13.092		23
Panama	2010	PAN	High income	PAHO	7045659	15702066	1527635	24275360	154	5406		20000	0.8	3642687	49.0004	34.86	8082.03	579.523	7.00275	28.3636	1.39051	0.537199	-0.116048	0.137225	0.380789	-0.0738092	-0.320767	0.758	30.9	6.1299	24.761	14.056		24	13.65	11.03	0.43	0.37	0.2	0
Panama	2011	PAN	High income	PAHO				0	180	6180		21000	0.9	3706483	49.8585	34.563	9358.25	619.065	6.40499	30.4014	0.522305	0.534639	-0.0282189	0.0858171	0.425628	0.0187637	-0.316995	0.764	29	6.09664	23.138	14.971		22
Panama	2012	PAN	High income	PAHO	25136198	19286886	3411932	47835016	181	6671		22000	0.9	3770624	50.7213	34.259	10722.3	705.202	6.3885	34.0747	0.356792	0.469417	-0.179433	0.285028	0.377244	-0.191678	-0.358023	0.77	29.2	6.05076		15.969		23
Panama	2013	PAN	High income	PAHO				0	191	8006		22000	0.9	3835437	51.5932	33.948	11889.1	790.067	6.49138	32.3178	0.259867	0.424272	-0.141261	0.288604	0.363468	-0.216036	-0.345819	0.775	29.8	5.99388		15.808		23	12.42	10.04	0.39	0.34	0.18	0.91
Panama	2014	PAN	High income	PAHO				0	175	8749	75	23000	0.9	3901315	52.4794	33.629	12796.1	883.677	6.73433	30.4895	0.730716	0.505628	0.209008	0.262119	0.371192	-0.0595249	-0.33963	0.779	29.9	5.92739
Panama	2015	PAN	High income	PAHO				0	191	9659		24000	0.9	3968487	53.3829	33.304	13630.3	929.799	6.79469	30.2203	1.04625	0.558511	0.386077	0.292196	0.352537	-0.106353	-0.370732	0.782	30.7	5.85332
Panama	2016	PAN	High income	PAHO				0	178	11569	89	25000	0.9	4037078	54.3056	32.973	14356.3	1040.67	7.26068	27.4251	0.729478	0.523939	0.41143	0.185731	0.360629	0.0495611	-0.494737	0.789	32.2	5.77572	14.1	15.699
Panama	2017	PAN	High income	PAHO				0	201	13128	75	26000	0.9	4106771	55.2431	32.635	15166.1	0	0	0	0	0.518744	0.389709	0.0218192	0.387362	0.0384749	-0.539764	0.793	32.5	5.69461
Panama	2018	PAN	High income	PAHO				0	186	14171	84	26000	0.9	4176873	56.1861	32.291	15575.1	0	0	0	0	0.580501	0.277155	-0.019452	0.401613	-0.0592212	-0.567027	0.795	32.2
Papua New Guinea	2008	PNG	Lower middle income	WPRO				0				38000	0.9	6976201	15.4048	86.945	1672.95	36.7163	2.13526	8.69523	20.3963	0.0103013	-0.613368	-0.694855	-0.68601	-0.915988	-1.15477	0.49		19.9249	4.19	0.491									39178	11381	26435	3500	287	666	5	2	4
Papua New Guinea	2009	PNG	Lower middle income	WPRO	339473	9860880	40132667	50333020				37000	0.9	7144776	15.777	86.963	1626.31	38.958	2.32938	10.3913	22.7732	-0.0105111	-0.792315	-0.739181	-0.572004	-0.891624	-1.23253	0.5		19.8336											33512	12450	19589	3819	310	487	5	2	3
Papua New Guinea	2010	PNG	Lower middle income	WPRO	310206	12077392	38821670	51209268	68	7560		38000	0.8	7310507	16.143	86.981	1949.35	42.2528	2.10756	12.2837	25.9888	-0.0305316	-0.808444	-0.718556	-0.558859	-0.909173	-1.04399	0.51	79.3	19.6832	5.125	0.529			37.91	9.87	1.3	0.28	0.1	0	47642	13151	32910	4417	321	804	6	2	4
Papua New Guinea	2011	PNG	Lower middle income	WPRO	1028137	11835240	34509487	47372864	210	9395	78	38000	0.8	7472200	16.5	87	2406.91	56.7552	2.29398	12.2399	22.4902	-0.038828	-0.754677	-0.711113	-0.516076	-0.805612	-1.02285	0.517	79.3	19.4155											68976	13703	53584	5266	328	1283	9	2	7
Papua New Guinea	2012	PNG	Lower middle income	WPRO	740081	6385677	29533509	36659267	328	11764	83	38000	0.8	7631002	16.8507	87.018	2790.68	76.4293	2.66694	9.22092	22.4529	-0.059105	-0.590442	-0.740658	-0.512269	-0.836267	-0.938081	0.508	79.2	18.9361			0.476								98223	14363	82073	10541	338	1930	12	2	10
Papua New Guinea	2013	PNG	Lower middle income	WPRO				0	448	14790	77	39000	0.8	7788379	17.1982	87.022	2729.89	83.9285	2.99728	6.57243	27.2155	-0.00446306	-0.520247	-0.663009	-0.509556	-0.947536	-0.961522	0.521	79.1	18.2592					35.51	9.25	1.22	0.26	0.1	1.57	103430	15554	85952	12983	360	1992	12	2	10
Papua New Guinea	2014	PNG	Lower middle income	WPRO				0	573	18344	89	40000	0.8	7946731	17.5479	87.012	2920.78	107.096	3.61079	3.93241	21.344	0.0125041	-0.339367	-0.612694	-0.344882	-0.801756	-0.910419	0.531	78.7	17.3978											106928	16905	87853	15533	387	2012	13	2	10
Papua New Guinea	2015	PNG	Lower middle income	WPRO				0	497	21198	90	41000	0.8	8107775	17.9035	86.988	2679.35	72.7098	2.50788	6.13055	24.2486	0.0447438	-0.422148	-0.606541	-0.552603	-0.869289	-0.939803	0.539	78.6	16.3634											71246	17983	50928	11360	408	1156	8	2	6
Papua New Guinea	2016	PNG	Lower middle income	WPRO				0	507	23875	87	43000	0.8	8271760	18.2656	86.95	2509.63	55.1518	1.97579	7.85302	22.1476	0.157242	-0.504772	-0.737446	-0.55599	-0.776429	-0.933386	0.541	78.6	15.1666											74094	18477	53190	8049	417	1201	8	2	6
Papua New Guinea	2017	PNG	Lower middle income	WPRO				0	717	26393		44000	0.8	8438029	18.6328	86.898	2695.25	0	0	0	0	0.131178	-0.697776	-0.665491	-0.653405	-0.82506	-0.898999	0.543	78.5	13.8195											49763	18514	28707	9068	417	647	5	2	3
Papua New Guinea	2018	PNG	Lower middle income	WPRO				0	959	29420		45000	0.8	8606316	19.0044	86.831	2730.27	0	0	0	0	0.043219	-0.666998	-0.67734	-0.543365	-0.76585	-0.87601	0.543	78.3
Paraguay	2008	PRY	Upper middle income	PAHO	2533741	6071131	3226960	11831832				19000	0.6	6081296	15.3066	41.388	4041.58	168.037	5.49165	52.4092	0.0457934	-0.115737	-0.724695	-0.88671	-0.51599	-0.928021	-0.977197	0.68		6.81171											7054	2450	2931	1789	286	343	1	0	0
Paraguay	2009	PRY	Upper middle income	PAHO	2624940	7721028	3696709	14042677				19000	0.5	6163972	15.5147	41.063	3624.57	161.318	6.20403	45.2639	0.14139	-0.134578	-0.882129	-0.921651	-0.444605	-0.883755	-0.803636	0.678		6.72748											9709	3129	4655	2229	326	484	2	1	1
Paraguay	2010	PRY	Upper middle income	PAHO	2970000	2677348	6767336	12414684	140	2955		20000	0.5	6248020	15.7262	40.739	4355.93	200.993	6.22591	45.9367	0.101431	-0.0789331	-0.834862	-0.932382	-0.355624	-0.863419	-0.729034	0.692	42.1	6.72234				13	10.18	1.83	2.17	0.12	0.26	0	10830	3868	4988	2665	367	474	2	1	1
Paraguay	2011	PRY	Upper middle income	PAHO	1605525	2507935	5094780	9208240	193	3119	81	20000	0.5	6333976	15.9426	40.416	5322.96	268.358	6.72912	42.7067	0.0573179	-0.08329	-0.692597	-0.844508	-0.37142	-0.836735	-0.715761	0.697	41.4	6.78996				13							9929	4855	3241	3158	428	286	2	1	1
Paraguay	2012	PRY	Upper middle income	PAHO	1620476	9521067	2515630	13657173	179	3578	87	20000	0.5	6421512	16.1629	40.093	5183.08	293.75	7.61891	38.2381	0.139725	-0.113737	-0.871902	-0.889456	-0.321478	-0.846209	-0.857523	0.697	42.1	6.88184	10.486	12.859									11108	6241	3218	3848	511	263	2	1	1
Paraguay	2013	PRY	Upper middle income	PAHO	1133010	10841743	2966599	14941352	172	4227	88	20000	0.5	6510276	16.3863	39.803	5926.83	312.222	6.96939	39.7607	0.149653	-0.104939	-0.735862	-0.872167	-0.31031	-0.808143	-1.03792	0.709	38.2	6.99711					9.66	1.73	2.06	0.12	0.25	2.43	12314	7664	3272	4579	584	249	2	1	1
Paraguay	2014	PRY	Upper middle income	PAHO				0	204	4894	85	21000	0.5	6599526	16.6109	39.526	6102.94	359.38	7.62557	37.1669	0.0322511	-0.102842	-0.0886275	-0.919168	-0.283015	-0.67316	-0.969663	0.712	37.3	7.13604											14808	9212	4445	5460	655	316	2	1	1
Paraguay	2015	PRY	Upper middle income	PAHO				0	175	5499	78	21000	0.5	6688746	16.8355	39.25	5406.7	321.344	7.81979	36.4857	0.0567077	-0.0699358	0.038498	-0.948387	-0.270921	-0.691574	-0.947015	0.718	38.8	7.30062											15148	10956	3203	6545	730	213	2	2	0
Paraguay	2016	PRY	Upper middle income	PAHO				0	223	6496	77	21000	0.5	6777872	17.0598	38.974	5319.41	327.235	8.02488	37.8578	0.0499542	-0.0623435	0.14179	-0.792334	-0.299976	-0.729748	-0.709678	0.718	39.2	7.48451											15232	12044	2317	7238	754	145	2	2	0
Paraguay	2017	PRY	Upper middle income	PAHO				0	214	7833	79	21000	0.5	6867062	17.2843	38.7	5680.58	0	0	0	0	-0.0426866	0.00173372	-0.82379	-0.231345	-0.651039	-0.725202	0.722	38.6	7.69162	3.999	2.399									15742	12737	2139	7792	754	127	2	2	0
Paraguay	2018	PRY	Upper middle income	PAHO				0	246	8549	76	21000	0.5	6956071	17.5084	38.415	5821.81	0	0	0	0	0.0537697	-0.119298	-0.517214	-0.124212	-0.541118	-0.847465	0.724	38.5		11.669	13.66	0.32
Peru	2008	PER	Upper middle income	PAHO	4131229	18589103	22466619	45186951				64000	0.3	28562317	22.3143	23.948	4220.62	188.606	4.44192	44.117	1.09078	0.152135	-0.890706	-0.356438	0.345373	-0.704413	-0.186954	0.715		5.27361											37772	18078	12490	14812	468	323	1	1	0
Peru	2009	PER	Upper middle income	PAHO	7779217	24899402	29550797	62229416				64000	0.3	28792655	22.4943	23.759	4196.31	206.777	4.95564	40.6014	2.12831	0.083486	-1.17988	-0.416684	0.386653	-0.613784	-0.30523	0.718		4.89905	12.99	9.404	0.628	16							50101	21360	21124	18296	509	504	2	1	1
Peru	2010	PER	Upper middle income	PAHO	8511678	15445506	12474168	36431352	402	20064		65000	0.3	29027674	22.6779	23.57	5082.35	238.696	4.73713	39.5768	1.89783	0.111137	-0.999915	-0.191171	0.450334	-0.562923	-0.228811	0.721	51.2	4.71464				15							46809	24917	14092	19854	548	310	2	1	0
Peru	2011	PER	Upper middle income	PAHO				0	601	21554	88	67000	0.3	29264318	22.8627	23.383	5869.32	264.819	4.66978	39.6729	1.36902	0.13124	-0.76075	-0.157188	0.463544	-0.576512	-0.219959	0.734	51.5	4.66239				15							44355	31146	5619	23177	633	114	2	1	0
Peru	2012	PER	Upper middle income	PAHO				0	700	27584		69000	0.3	29506788	23.0522	23.196	6528.97	303.35	4.8408	38.8396	0.801762	0.114263	-0.907365	-0.144916	0.491973	-0.574383	-0.37045	0.734	50.2	4.62606	14.929	11.164	0.507	15							54171	39854	6739	28860	747	126	2	1	0
Peru	2013	PER	Upper middle income	PAHO	0	70356265	4505007	74861272	712	28391		70000	0.3	29773987	23.2609	23.011	6756.75	318.689	4.92212	34.6605	0.817081	0.084785	-0.80574	-0.114771	0.458948	-0.565968	-0.423487	0.742	49.9	4.61166				15							60159	50413	2211	34967	871	38	2	2	0
Peru	2014	PER	Upper middle income	PAHO	0	78148248	0	78148248	716	33106		72000	0.3	30090359	23.5081	22.827	6672.88	331.867	5.06223	30.9222	0.899575	0.192517	-0.550657	-0.266778	0.52091	-0.521068	-0.560316	0.752	50.7	4.62677				16							65546	56902	1203	39018	907	19	2	2	0
Peru	2015	PER	Upper middle income	PAHO				0	683	37201	81	74000	0.3	30470734	23.8053	22.643	6229.1	314.011	5.12107	28.948	0.491372	0.227368	-0.397571	-0.276988	0.491347	-0.485459	-0.533841	0.75	50.1	4.67821											67564	59223	965	41275	875	14	2	2	0
Peru	2016	PER	Upper middle income	PAHO				0	739	42758	82	75000	0.3	30926032	24.161	22.461	6205	316.437	5.14391	28.2879	0.27281	0.267631	-0.201727	-0.178619	0.508346	-0.482023	-0.367378	0.755	50.5	4.7736	13.5	12.7									67740	60043	604	42513	826	8	2	2	0
Peru	2017	PER	Upper middle income	PAHO				0	774	49005		77000	0.3	31444297	24.5659	22.28	6710.51	0	0	0	0	0.272594	-0.259535	-0.129533	0.418227	-0.501299	-0.496263	0.756	51.2	4.91898											69939	61899	807	44605	792	10	2	2	0
Peru	2018	PER	Upper middle income	PAHO				0	934	57779		79000	0.3	31989256	24.9916	22.093	6941.24	0	0	0	0	0.234534	-0.259301	-0.245431	0.518216	-0.517088	-0.540105	0.759	50.9
Philippines	2008	PHL	Lower middle income	WPRO	1157271	1677637	4899207	7734115				8000	0.1	90901965	304.866	54.545	1916.3	77.3146	4.02792	57.4499	1.47726	-0.138753	-1.77831	0.016421	-0.0786918	-0.54565	-0.756213	0.667		0.331153	51.306	12.579									14208	2544	10728	1695	43	180	0	0	0
Philippines	2009	PHL	Lower middle income	WPRO	1397044	1870624	8763309	12030977				11000	0.1	92414158	309.938	54.629	1821.52	79.4668	4.35353	55.576	2.32747	-0.0277972	-1.72759	-0.0265842	-0.106182	-0.570502	-0.768277	0.666		0.322352	56.589	12.658									16865	3025	12867	1068	48	206	0	0	0
Philippines	2010	PHL	Lower middle income	WPRO	4120678	3372467	5002720	12495865	12	1294		15000	0.1	93966780	315.145	54.668	2124.06	91.8403	4.31276	54.8459	1.7925	-0.0391025	-1.65076	0.00155501	-0.233533	-0.552583	-0.760487	0.672	41.9	0.319809	33.348	12.75		5	0	0	1.56	0.23	0.13	0	14739	3661	10168	1816	56	155	0	0	0
Philippines	2011	PHL	Lower middle income	WPRO	4592423	4181055	3872142	12645620	18	2627	92	19000	0.1	95570047	320.522	54.478	2345.33	98.949	4.20609	58.8931	0.957503	-0.0199027	-1.39218	0.090305	-0.227628	-0.511056	-0.667121	0.677	41.5	0.323677			6.192								12679	4359	7546	1800	63	109	0	0	0
Philippines	2012	PHL	Lower middle income	WPRO	23035	4654505	4964855	9642395	19	3643	87	24000	0.1	97212638	326.031	54.288	2572.63	112.946	4.37465	58.3145	1.02682	-0.0296867	-1.18824	0.108191	-0.0611084	-0.52316	-0.56286	0.684	39.7	0.331731											21390	5075	15776	2550	68	212	0	0	0
Philippines	2013	PHL	Lower middle income	WPRO	17814	4522803	5778805	10319422	14	5567	86	30000	0.1	98871552	331.595	54.097	2749.39	123.214	4.46381	57.5744	1.74289	0.00634714	-1.08425	0.118486	-0.0719822	-0.40339	-0.38096	0.692	38.7	0.3439					0	0	1.48	0.22	0.12	1.81	10015	6148	3377	1559	76	42	0	0	0
Philippines	2014	PHL	Lower middle income	WPRO				0	23	8482	88	37000	0.1	100513138	337.1	53.907	2831.32	117.34	4.12741	55.6935	1.41374	0.159266	-0.713821	0.193027	-0.0368149	-0.317311	-0.437062	0.697	39.3	0.360048											11757	7313	3911	1944	83	44	0	0	0
Philippines	2015	PHL	Lower middle income	WPRO				0	32	12533	90	46000	0.1	102113212	342.466	53.716	2867.15	124.383	4.32137	54.7879	1.3876	0.147069	-0.855662	0.112243	-0.0430832	-0.3429	-0.453471	0.702	37.3	0.380025											11606	8489	2521	1895	88	26	0	0	0
Philippines	2016	PHL	Lower middle income	WPRO				0	43	17940	82	55000	0.1	103663927	347.667	53.525	2941.21	129.433	4.38595	53.9423	2.18258	0.162109	-1.37982	-0.0102371	-0.00410138	-0.354934	-0.488246	0.704	35.4	0.403656											11525	9860	1054	1799	94	10	0	0	0
Philippines	2017	PHL	Lower middle income	WPRO				0	53	24754	81	65000	0.1	105173264	352.729	53.318	2981.93	0	0	0	0	0.0823991	-1.1849	-0.0494255	0.0186992	-0.414522	-0.47557	0.709	34.1	0.430618											13906	11400	1793	2156	99	16	0	0	0
Philippines	2018	PHL	Lower middle income	WPRO				0	67	33593	82	77000	0.1	106651922	357.688	53.093	3102.71	0	0	0	0	0.0379877	-1.12184	0.0495094	0.0459113	-0.477669	-0.544815	0.712	33.8
Poland	2008	POL	High income	EURO	361325	62585643	0	62946968				0		38125759	124.472	38.884	14001.4	892.593	6.37343	24.4302	0	0.953482	0.910481	0.473243	0.832243	0.546503	0.461351	0.824		0.257489				66
Poland	2009	POL	High income	EURO	715988	48104391	0	48820379				0		38151603	124.564	38.996	11527.6	759.609	6.58686	24.3596	0	1.02688	0.938081	0.531757	0.952038	0.628406	0.445084	0.828		0.253907				67
Poland	2010	POL	High income	EURO	0	66971268	14862	66986130				0		38042794	124.209	39.108	12599.5	809.196	6.41907	23.7142	0	1.0376	1.01733	0.640949	0.980891	0.683575	0.49708	0.835	18.8	0.249948	64.191	21.71	6.576	65	0	0	0.18	0.61	0.15	0
Poland	2011	POL	High income	EURO	0	74411053	12661	74423714				0		38063255	124.296	39.22	13893.5	866.097	6.23384	23.9548	0	1.02763	1.07206	0.620749	0.928218	0.766174	0.557022	0.84	18.6	0.245485	64.267	21.978	6.86	65
Poland	2012	POL	High income	EURO	0	83243881	15588	83259469				0		38063164	124.3	39.346	13145.5	815.138	6.20105	24.264	0	1.06428	1.04948	0.67563	0.960484	0.780412	0.663234	0.836	18.2	0.240694	67.955	22.19	7.005	65
Poland	2013	POL	High income	EURO	0	90199774	0	90199774				0		38040196	124.229	39.471	13781.1	878.089	6.37549	23.6454	0.139268	0.998139	0.973355	0.722515	1.04645	0.819491	0.596016	0.851	17.6	0.235668	58.32	22.252	7.164	65	0	0	0.18	0.61	0.15	0.94
Poland	2014	POL	High income	EURO	0	83684559	0	83684559				0		38011735	124.144	39.597	14347.9	896.013	6.24839	23.1255	0.155516	1.10511	0.842941	0.827384	1.05491	0.840596	0.635148	0.853	17.2	0.23036	57.861	22.899	7.246
Poland	2015	POL	High income	EURO				0				0		37986412	124.062	39.722	12572.3	796.738	6.34339	23.2463	0.189158	1.03974	0.874852	0.798783	1.00014	0.802059	0.669521	0.858	17.4	0.224746	57.453	23.112	7.349
Poland	2016	POL	High income	EURO				0			90	0		37970087	124.008	39.822	12431.6	809.015	6.51648	22.9444	0.177769	0.84349	0.507242	0.706566	0.951996	0.636218	0.739105	0.864	16.7	0.218874	57.221	23.998	7.657
Poland	2017	POL	High income	EURO				0			95	0		37974826	124.024	39.895	13857	0	0	0	0	0.781234	0.518247	0.643041	0.881679	0.47256	0.724985	0.868	16.4	0.212823
Poland	2018	POL	High income	EURO				0				0		37978548	124.036	39.942	15420.9	0	0	0	0	0.723838	0.545012	0.662651	0.881927	0.427892	0.641422	0.872	16.3
Portugal	2008	PRT	High income	EURO				0				39000	0.6	10558177	115.428	40.641	24847.5	2322.03	9.35251	25.8189	0	1.20186	0.988454	1.08549	1.10041	1.0204	1.07017	0.814		4.23142	53.237	36.549	10.072	34
Portugal	2009	PRT	High income	EURO	0	10081614	0	10081614				40000	0.6	10568247	115.386	40.036	23059.8	2279.47	9.87895	24.6096	0	1.12824	0.787634	1.15626	0.991403	1.06492	1.09293	0.817		3.92821	55.908	37.61	10.644	34
Portugal	2010	PRT	High income	EURO	0	175446308	0	175446308		20154		40000	0.6	10573100	115.439	39.433	22498.7	2213.1	9.81947	24.5552	0	1.1072	0.717687	1.01023	0.719822	1.0566	1.09037	0.822	17.9	3.69671	60.794	38.181	7.204	34	3.06	0.18	0	0	0	0
Portugal	2011	PRT	High income	EURO	0	201374452	0	201374452		22173		40000	0.6	10557560	115.27	38.833	23186.9	2207.7	9.53116	26.2989	0	1.10791	0.741739	0.947194	0.62597	1.02386	1.11296	0.827	16.4	3.51023	62.921	39.579	7.463	34
Portugal	2012	PRT	High income	EURO	0	10356197	0	10356197		24193		40000	0.6	10514844	114.803	38.237	20564.9	1918.6	9.34825	28.1759	0	1.02853	0.775273	1.03503	0.826946	1.0655	0.960238	0.829	17.1	3.3278	64.121	40.752	7.318	34
Portugal	2013	PRT	High income	EURO	0	274577668	0	274577668		26212		41000	0.6	10457295	114.156	37.648	21647	1959.42	9.08954	26.9659	0	1.06693	0.748763	1.23073	0.804151	1.0588	0.950478	0.837	16.7	3.14884	64.878	42.322	7.664	34	3.08	0.18	0	0	0	0
Portugal	2014	PRT	High income	EURO				0		28231		41000	0.5	10401062	113.542	37.064	22074.3	1986.89	9.02233	27.6998	0	1.10745	0.806274	0.988591	0.749973	1.13753	0.947626	0.84	14.5	2.97458	65.788	43.964	8.264
Portugal	2015	PRT	High income	EURO				0		29785		41000	0.5	10358076	113.073	36.486	19242.4	1724.53	8.97184	27.7278	0	1.12868	0.91784	1.22034	0.956852	1.14659	0.964725	0.843	13.6	2.80772			8.361
Portugal	2016	PRT	High income	EURO				0		31338		41000	0.5	10325452	112.716	35.914	19978.4	1800.86	9.07636	27.7517	0	1.15696	0.974051	1.20982	0.844399	1.09724	0.925507	0.846	13	2.65015	63.725	33.356	8.473
Portugal	2017	PRT	High income	EURO				0		35804		41000	0.5	10300300	112.442	35.348	21437.3	0	0	0	0	1.20765	1.11835	1.33203	0.908749	1.13215	0.873943	0.848	12.3	2.5063
Portugal	2018	PRT	High income	EURO				0		37192		41000	0.5	10281762	112.239	34.789	23407.9	0	0	0	0	1.20461	1.14003	1.20891	0.890031	1.14091	0.84983	0.85	12.3
Republic of Korea	2008	KOR	High income	WPRO				0				0		49054708	505.771	18.267	20430.6	1161.84	5.70577	37.7566	0	0.657144	0.421894	1.05099	0.731841	0.880893	0.470144	0.874		1.65329	51.892	19.319	11.858
Republic of Korea	2009	KOR	High income	WPRO	0	13178000	0	13178000				0		49307835	508.014	18.165	18291.9	1117.37	6.11736	34.9936	0	0.707668	0.409565	1.09472	0.840404	0.993718	0.535072	0.871		1.69674	54.106	19.934	12.094
Republic of Korea	2010	KOR	High income	WPRO	0	11161000	0	11161000				0		49554112	509.816	18.064	22087	1378.39	6.2406	34.6074	0	0.741087	0.325896	1.20466	0.934835	1.00388	0.469492	0.882	26.9	1.72412	56.243	19.836	6.488		0	57.73	2.83	0.57	0.09	0
Republic of Korea	2011	KOR	High income	WPRO	0	11171000	0	11171000			92	0		49936638	513.804	18.077	24079.8	1523.46	6.30238	34.6405	0	0.726919	0.412496	1.25277	0.988599	1.02597	0.528293	0.888	26.3	1.73162	47.499	20.378	6.763
Republic of Korea	2012	KOR	High income	WPRO				0				0		50199853	515.876	18.149	24358.8	1575.79	6.43717	34.9602	0	0.725596	0.267103	1.19933	0.89416	0.984208	0.535167	0.89	26.3	1.72603	48.727	20.843	6.518	103
Republic of Korea	2013	KOR	High income	WPRO				0				0		50428893	517.612	18.221	25890	1711.87	6.57806	34.6293	0	0.705828	0.278579	1.12555	0.991266	0.953823	0.614448	0.893	25.5	1.7036	52.442	21.708	6.485		0	56.47	2.77	0.56	0.09	3.42
Republic of Korea	2014	KOR	High income	WPRO				0				0		50746659	520.852	18.293	27811.4	1910.44	6.82039	34.2849	0	0.680226	0.108569	1.16475	1.11069	0.993528	0.547561	0.896	25	1.6656	56.345	22.168	6.479
Republic of Korea	2015	KOR	High income	WPRO				0				0		51014947	523.526	18.366	27105.1	1926.61	7.04922	34	0	0.631014	0.161014	1.01239	1.11339	0.932385	0.373622	0.899	24.1	1.60984	60.115	22.596	6.563	115
Republic of Korea	2016	KOR	High income	WPRO				0				0		51245707	525.656	18.438	27608.2	2043.86	7.33752	33.3103	0	0.640721	0.163469	1.06404	1.11433	1.16084	0.456913	0.901	23.7	1.53061	68.594	23.124	6.683
Republic of Korea	2017	KOR	High income	WPRO				0				0		51466201	527.918	18.497	29742.8	0	0	0	0	0.739914	0.321323	1.07276	1.10501	1.16343	0.48083	0.904	23.6	1.43039	69.735	23.661	7.254
Republic of Korea	2018	KOR	High income	WPRO				0				0		51635256	529.652	18.541	31362.8	0	0	0	0	0.79606	0.544971	1.18266	1.09495	1.23655	0.604109	0.906	23.5
Republic of Moldova	2008	MDA	Lower middle income	EURO	383325	4965208	7905588	13254121				14000	0.5	3570108	124.277	57.318	1695.99	185.561	10.9492	48.4218	3.2719	-0.307182	-0.270949	-0.773073	-0.180346	-0.425381	-0.631423	0.677		2.15837				61							4887	3094	1618	1644	615	322	1	1	0
Republic of Moldova	2009	MDA	Lower middle income	EURO	381398	5544671	5933726	11859795				15000	0.5	3565604	124.12	57.349	1525.53	208.53	13.6766	45.5789	10.8049	-0.296511	-0.585581	-0.558566	-0.127822	-0.442274	-0.699161	0.673		2.01172				62							7772	3408	4148	1884	622	757	2	1	1
Republic of Moldova	2010	MDA	Lower middle income	EURO	227600	4617721	6103215	10948536	123	1237		16000	0.5	3562045	124.169	57.38	1958.13	198.289	12.1592	40.4319	11.9671	-0.0552393	-0.381341	-0.66261	-0.103798	-0.363109	-0.673109	0.681	28.7	1.8932	58.438	24.39	4.355	62	31.32	0	0.95	0.59	0.5	0	15482	3394	11853	4296	581	2028	4	1	3
Republic of Moldova	2011	MDA	Lower middle income	EURO	711828	5124220	8516841	14352889	123	1666	81	16000	0.6	3559986	124.098	57.411	2363.59	214.982	10.911	44.7964	7.33438	0.0495045	-0.0492937	-0.618258	-0.0842205	-0.331361	-0.620218	0.687	28.7	1.79857	58.368	24.673	4.596	62							8852	3198	5408	3020	517	874	2	1	1
Republic of Moldova	2012	MDA	Lower middle income	EURO	490624	2381695	6709992	9582311	141	2075	82	16000	0.6	3559519	124.038	57.442	2446.73	223.619	10.9268	42.2178	8.02865	-0.0344261	0.0464905	-0.567913	-0.102718	-0.324773	-0.613747	0.693	28.6	1.69631	57.957	24.695		62							9520	2982	6311	3034	452	958	2	1	2
Republic of Moldova	2013	MDA	Lower middle income	EURO	35194	2335773	5495237	7866204	146	2493	81	17000	0.6	3558566	123.918	57.473	2668.68	231.662	10.3264	42.5761	9.92383	-0.0713248	0.000808572	-0.409081	-0.0732874	-0.372133	-0.75464	0.702	30.5	1.58938	56.736	25.619	4.668	58	29.39	10.09	0.97	0.66	0.49	2.12	10173	2934	7068	3211	416	1002	3	1	2
Republic of Moldova	2014	MDA	Lower middle income	EURO	16644	2332485	6817017	9166146	152	3116	79	17000	0.6	3556397	123.886	57.504	2674.12	230.77	10.284	38.3488	11.4031	0.0115453	-0.158988	-0.418404	0.0194689	-0.247837	-0.850618	0.705	32	1.47845	55.006	25.389									12730	3014	9594	3751	399	1270	3	1	3
Republic of Moldova	2015	MDA	Lower middle income	EURO	20733	2387532	5032020	7440285	175	3850	84	17000	0.6	3554108	123.806	57.51	2179.23	186.436	10.1769	46.1874	7.27967	0.028593	-0.32744	-0.654702	-0.0662931	-0.353447	-0.911252	0.703	36.4	1.36481	45.113	32.002									4415	3171	1140	2001	392	141	1	1	0
Republic of Moldova	2016	MDA	Lower middle income	EURO	18691	2861324	4647675	7527690	196	4491	84	17000	0.6	3551954	123.731	57.489	2272.41	171.19	8.98095	46.29	3.70921	-0.0212144	-0.30356	-0.626881	-0.114886	-0.494989	-0.951689	0.705	36.4	1.25106											7787	3336	4367	2899	387	506	2	1	1
Republic of Moldova	2017	MDA	Lower middle income	EURO	0	3296185	5183496	8479681	210	5162	83	17000	0.6	3549196	123.635	57.443	2724.49	0	0	0	0	-0.0296293	-0.318968	-0.52768	-0.0380251	-0.414213	-0.798627	0.709	34.5	1.13719											8737	3556	5098	3049	388	556	2	1	1
Republic of Moldova	2018	MDA	Lower middle income	EURO	0	4167839	4052714	8220553	183	5961	87	17000	0.6	3545883	123.52	57.371	3227.31	0	0	0	0	-0.106642	-0.349017	-0.46652	-0.0490203	-0.413572	-0.72675	0.711	34.3
Romania	2008	ROU	Upper middle income	EURO	0	80833089	6408047	87241136				13000	0.1	20537875	89.3339	46.433	10435	521.316	5.0394	18.1822	0.043888	0.514151	0.17996	-0.324172	0.58071	-0.0136101	-0.142837	0.795		1.42081				66							81105	75173	5841	59795	7003	544	4	4	0
Romania	2009	ROU	Upper middle income	EURO	0	80101093	4154847	84255940				13000	0.1	20367487	88.5312	46.302	8548.12	449.377	5.32403	20.7845	0.0324779	0.464287	0.360215	-0.35975	0.602762	0.0454078	-0.26255	0.798		1.30964				66							77811	73817	3901	59249	6438	340	4	4	0
Romania	2010	ROU	Upper middle income	EURO	0	91512275	3995755	95508030	191	7276		14000	0.1	20246871	88.0107	46.171	8209.92	472.208	5.75407	19.6312	0.080394	0.432124	0.2736	-0.265529	0.642886	0.0482135	-0.226526	0.797	33.9	1.24693	59.238	24.842	6.621	63	0.02	0.06	0.43	0.51	0.76	0	76244	73400	2743	59334	6131	229	4	4	0
Romania	2011	ROU	Upper middle income	EURO	92864	102458472	5677124	108228460	238	7536		14000	0.1	20147528	87.5332	46.04	9105	426.661	4.67613	24.2724	0.014322	0.376137	0.186091	-0.328981	0.658256	0.0569546	-0.213255	0.798	32	1.21893	60.122	25.207	7.14	61							72380	71091	1179	57980	5738	95	4	3	0
Romania	2012	ROU	Upper middle income	EURO	0	34383944	199177	34583121	264	7869	91	15000	0.1	20058035	87.2013	46.026	8535.05	401.737	4.70593	22.4243	0	0.31853	0.0823416	-0.31195	0.554657	0.0421296	-0.263398	0.796	32.2	1.2002	61.37	25.959	7.614	62							70471	70352	0	58212	5457	0	3	3	0
Romania	2013	ROU	Upper middle income	EURO				0	259	8809	91	15000	0.1	19983693	86.8743	46.063	9555.24	495.367	5.19399	20.1708	0.215039	0.311523	0.179133	-0.0744246	0.611766	0.125016	-0.187976	0.8	31.6	1.1981	63.273	26.324	8.088	63	0.02	0.06	0.42	0.5	0.75	1.68	73657	73535	2	61563	5423	0	4	4	0
Romania	2014	ROU	Upper middle income	EURO	0	98535201	0	98535201	214	9571		16000	0.1	19908979	86.5307	46.1	10027	503.462	5.0312	20.3091	0.0431552	0.428127	0.0491361	-0.0259938	0.581345	0.165362	-0.112616	0.803	31	1.21379											78798	77845	831	65925	5432	58	4	4	0
Romania	2015	ROU	Upper middle income	EURO				0	236	10551		16000	0.1	19815481	86.1243	46.113	8977.5	442.372	4.94411	21.2756	0.00027675	0.486136	0.189114	-0.0561306	0.596795	0.157544	-0.0176464	0.806	27.9	1.24393											85281	84769	386	72463	5609	26	4	4	0
Romania	2016	ROU	Upper middle income	EURO				0	264	10942	92	17000	0.1	19702332	85.6325	46.1	9567.1	476.368	4.9804	20.7499	0	0.539775	0.277197	-0.169036	0.587475	0.360989	-0.0187149	0.808	25.6	1.28668	60.979	22.586	9.296								92713	92324	254	79607	5822	16	5	5	0
Romania	2017	ROU	Upper middle income	EURO	0	0	0	0	244	11570	85	17000	0.1	19587491	85.1334	46.064	10807.7	0	0	0	0	0.517548	0.056355	-0.172128	0.488175	0.387541	-0.0314776	0.813	25.3	1.34333											101866	101724	1	88482	6118	0	5	5	0
Romania	2018	ROU	Upper middle income	EURO				0	232	12088		18000	0.1	19473936	84.6398	46.002	12301.2	0	0	0	0	0.457781	0.0593082	-0.253442	0.445399	0.325463	-0.12165	0.816	25.2
Russian Federation	2008	RUS	Upper middle income	EURO	3151451	700861855	76159484	780172790				0		142742350	8.71609	26.402	11635.3	609.865	4.88993	31.5489	0.0507216	-0.870994	-0.749369	-0.362277	-0.391053	-0.955102	-1.115	0.774		3.09726				92							282177	200265	81069	148240	780	316	2	1	1
Russian Federation	2009	RUS	Upper middle income	EURO				0				0		142785342	8.71872	26.358	8562.81	516.699	5.62815	34.5822	0	-0.899886	-0.968457	-0.413452	-0.335987	-0.776329	-1.13205	0.771		3.10509				90							259484	208585	49917	151446	711	170	2	1	0
Russian Federation	2010	RUS	Upper middle income	EURO				0				0		142849449	8.72263	26.313	10675	567.378	4.95722	35.3257	0	-0.888973	-0.929459	-0.468811	-0.353289	-0.764932	-1.09053	0.78	5.5	3.09423	72.541	23.984	0.583	88	0	0	0	0	0	0	253160	216846	35153	155293	656	106	2	1	0
Russian Federation	2011	RUS	Upper middle income	EURO				0				0		142960868	8.72944	26.268	14351.2	684.753	4.78151	34.1945	0	-0.883594	-0.998262	-0.470765	-0.349168	-0.725729	-1.06502	0.789	5.8	3.06721	87.461	42.426	0.571	86							239033	224917	12822	159129	595	34	2	2	0
Russian Federation	2012	RUS	Upper middle income	EURO				0				0		143201676	8.74414	26.209	15434.6	760.071	4.93199	33.3975	0	-0.978818	-0.817713	-0.420475	-0.338137	-0.818469	-1.04233	0.797	5.7	3.02618	84.968	40.276	0.529	84							241281	239776	0	171471	539	0	2	2	0
Russian Federation	2013	RUS	Upper middle income	EURO	0	546296296	0	546296296				0		143506911	8.76278	26.137	16007.1	811.169	5.07075	34.8323	0	-1.02218	-0.736094	-0.354852	-0.351682	-0.78419	-1.01337	0.803	6	2.97203	87.802	40.153	0.534	82							262770	260981	0	191826	493	0	2	2	0
Russian Federation	2014	RUS	Upper middle income	EURO	0	512676056	0	512676056				0		143819666	8.78188	26.05	14100.7	742.285	5.17099	35.8257	0	-1.04441	-0.943617	-0.109315	-0.388624	-0.741455	-0.919226	0.807	5.9	2.90263	89.509	41.531	0.495								286176	284035	0	213985	451	0	2	2	0
Russian Federation	2015	RUS	Upper middle income	EURO				0				0		144096870	8.7988	25.95	9313.79	501.853	5.277	38.6463	0	-1.08775	-1.02934	-0.204442	-0.520779	-0.763637	-0.949153	0.813	6	2.82031	86.567	39.632									310505	303456	4450	233224	409	6	2	2	0
Russian Federation	2016	RUS	Upper middle income	EURO				0				0		144342396	8.8138	25.836	8745.38	469.131	5.27113	40.4846	0	-1.13395	-0.94621	-0.197239	-0.415563	-0.792162	-0.822688	0.817	6.2	2.73014	86.212	40.139									328906	323495	2321	252395	375	3	2	2	0
Russian Federation	2017	RUS	Upper middle income	EURO	7966202	694996044	81642	703043888				0		144496740	8.82322	25.708	10750.6	0	0	0	0	-1.09161	-0.64055	-0.0756261	-0.475342	-0.793573	-0.892391	0.822	5.3	2.63341											355806	346316	5834	273898	349	6	2	2	0
Russian Federation	2018	RUS	Upper middle income	EURO				0	13627			0		144478050	8.82208	25.567	11288.9	0	0	0	0	-1.05801	-0.503721	-0.0608858	-0.540485	-0.81532	-0.845113	0.824	5.3
Rwanda	2008	RWA	Low income	AFRO	0	6133292	104678304	110811596				220000	3.5	9524534	386.078	83.075	517.057	45.2932	9.04653	15.1257	53.5784	-1.31189	-0.323934	-0.131047	-0.506611	-0.477287	0.0962692	0.456		171.468	6.75		0.029								164452	32235	128067	53715	170	674	17	3	13
Rwanda	2009	RWA	Low income	AFRO	307442	16635507	156678132	173621081				220000	3.4	9782770	396.545	83.07	557.149	49.0753	9.10228	12.725	54.984	-1.29199	-0.506201	-0.150317	-0.319824	-0.500909	0.0899276	0.472		151.794	6.654		0.036								160066	30607	126059	53463	161	662	16	3	13
Rwanda	2010	RWA	Low income	AFRO				0	6913	89283		220000	3.3	10039338	406.945	83.066	582.694	52.8153	9.37288	10.9149	50.144	-1.32715	-0.272094	-0.0542929	-0.197185	-0.330756	0.353643	0.488	76.9	137.102											249975	27295	219553	84752	141	1137	24	3	21
Rwanda	2011	RWA	Low income	AFRO	0	17748631	216864731	234613362	10507.8	99820	93	220000	3.3	10293331	417.241	83.062	645.748	52.3745	8.48429	10.127	49.0175	-1.32879	-0.177118	0.0704055	-0.143927	-0.313974	0.357597	0.496	75.1	126.091											247994	23942	221268	86336	122	1125	23	2	21
Rwanda	2012	RWA	Low income	AFRO	0	19946470	223721213	243667683	8967	116031		220000	3.2	10549678	427.632	83.057	704.178	57.3029	8.45076	8.56312	53.5256	-1.27766	-0.230615	-0.0482539	-0.0998168	-0.271659	0.557952	0.504	73.1	115.193											237775	21422	213872	81718	107	1068	22	2	20
Rwanda	2013	RWA	Low income	AFRO				0	9150	129821	92	220000	3.1	10811543	438.247	83.053	704.98	51.9695	7.54409	8.48687	51.2642	-1.2111	-0.110952	0.0197235	0.00667033	-0.154724	0.627965	0.506	71.2	104.697		0.998									178497	20282	155795	54884	99	764	16	2	14
Rwanda	2014	RWA	Low income	AFRO	0	17253924	179244177	196498101	9432	144316	94	220000	3	11083635	449.276	83.033	723.282	48.7316	6.89693	8.11589	49.1056	-1.11196	-0.31347	-0.0253321	0.246492	0.0568706	0.762483	0.513	69.3	94.9998		1.24									220386	19836	198337	71329	96	960	19	2	18
Rwanda	2015	RWA	Low income	AFRO	0	19877495	197712460	217589955	9995	159315	91	220000	2.9	11369071	460.846	82.996	728.082	46.4036	6.51938	7.62386	49.7816	-1.13521	0.0132411	-0.0458434	0.242984	0.050415	0.635712	0.515	69.1	86.4983	8.307	1.408	0.098								142686	20603	119961	48887	98	572	12	2	10
Rwanda	2016	RWA	Low income	AFRO				0	8898	178502	93	220000	2.7	11668818	472.996	82.944	726.348	48.0782	6.76069	6.37546	50.595	-1.15701	-0.0548993	0.0981101	0.107119	0.101849	0.644122	0.525	68.9	79.4348		1.4									131514	21694	107772	58810	101	501	11	2	9
Rwanda	2017	RWA	Low income	AFRO				0	8136	185644		220000	2.6	11980937	485.648	82.875	762.914	0	0	0	0	-1.12189	0.0880427	0.266852	0.146278	0.128622	0.63303	0.529	68.9	74.1175		1.346									135004	22885	110147	59609	104	499	11	2	9
Rwanda	2018	RWA	Low income	AFRO				0	8552	193726	92	220000	2.5	12301939	498.66	82.789	772.944	0	0	0	0	-1.12992	0.115951	0.206809	0.0841578	0.118112	0.578258	0.536	68.7
Sao Tome and Principe	2008	STP	Lower middle income	AFRO	0	42663	50525	93188				1700	1.6	171120	178.25	37.32	1098.77	80.0021	7.10207	25.2952	56.1401	0.184756	0.175625	-0.673924	-0.707482	-0.484567	-0.301796	0.532		10.7789											789	79	688	125	3763	32869	5	0	4
Sao Tome and Principe	2009	STP	Lower middle income	AFRO	0	13406	447163	460569				1600	1.5	175876	183.204	36.177	1067.92	79.0076	7.18531	23.3313	51.649	0.156031	0.146009	-0.659521	-0.741856	-0.677038	-0.196813	0.541		9.06378											433	94	319	104	5295	17897	3	1	2
Sao Tome and Principe	2010	STP	Lower middle income	AFRO	0	7803	597949	605752		208		1500	1.3	180371	187.886	35.048	1094.71	77.2547	6.83818	21.0082	47.9355	0.123737	0.115443	-0.794153	-0.844986	-0.663464	-0.252986	0.546	49.3	8.00981					16.93	2.42	0	0	0	0	269	116	136	46	7169	8367	2	1	1
Sao Tome and Principe	2011	STP	Lower middle income	AFRO	0	112650	768219	880869		260	95	1400	1.2	184524	192.213	33.936	1263.87	88.0581	6.75123	19.444	45.8997	0.248114	0.0078264	-0.702068	-0.728225	-0.661358	-0.179238	0.553	49.1	7.45713				29							921	133	772	180	8333	48401	5	1	4
Sao Tome and Principe	2012	STP	Lower middle income	AFRO	0	15664	422726	438390		309	77	1300	1.1	188404	196.254	32.84	1340.53	89.4357	6.47639	17.7849	46.8661	0.180134	0.0133354	-0.678948	-0.784579	-0.747815	-0.178213	0.558	48.8	6.94428											710	132	563	107	8257	35162	4	1	3
Sao Tome and Principe	2013	STP	Lower middle income	AFRO	0	60573	761127	821700		343	82	1300	1	192087	200.091	31.792	1577.02	128.55	7.9375	14.2552	49.7607	0.135057	0.111841	-0.725803	-0.792933	-0.768153	-0.175502	0.568	48.5	6.49114					14.51	2.07	0	0	0	0	1112	128	969	272	7754	58854	6	1	5
Sao Tome and Principe	2014	STP	Lower middle income	AFRO	25403	30800	695603	751806		417	76	1200	0.9	195727	203.882	30.787	1782.8	122.805	6.74057	14.9583	48.0769	0.321446	0.184183	-0.817302	-0.799398	-0.792881	-0.0019088	0.577	48	6.12233											774	120	639	184	6893	36789	4	1	3
Sao Tome and Principe	2015	STP	Lower middle income	AFRO				0		527	62	1100	0.8	199432	207.742	29.826	1595.86	86.9147	5.3499	16.1162	51.2577	0.280059	0.144043	-0.750908	-0.771345	-0.756079	-0.0451635	0.59	47.9	5.86416	22.6	3.2									489	121	353	150	6458	18785	3	1	2
Sao Tome and Principe	2016	STP	Lower middle income	AFRO				0		614	69	1100	0.8	203227	211.695	28.908	1710.13	105.134	5.992	14.4031	44.602	0.36881	0.223287	-0.672119	-0.812458	-0.663151	-0.0661725	0.593	47.5	5.74083											483	128	340	150	6163	16410	2	1	2
Sao Tome and Principe	2017	STP	Lower middle income	AFRO				0		732	76	1100	0.7	207089	215.718	28.032	1811.01	0	0	0	0	0.299021	0.185976	-0.750091	-0.83321	-0.700988	0.171237	0.603	47.2	5.77768											619	137	466	193	5857	19986	3	1	2
Sao Tome and Principe	2018	STP	Lower middle income	AFRO				0		820	79	1100	0.7	211028	219.821	27.197	2001.14	0	0	0	0	0.158328	0.533567	-0.63939	-0.845912	-0.686368	0.183871	0.609	46.9
Saint Kitts and Nevis	2008	KNA	High income	PAHO	0	1372492	114780	1487272				200	0.4	48185	185.327	68.397	16465.1	819.881	5.58491	56.8615	3.37403	1.07648	0.920609	0.69029	0.647772	0.750411	0.979295	0.74
Saint Kitts and Nevis	2009	KNA	High income	PAHO	0	1081564	128526	1210090				200	0.4	48599	186.919	68.537	15783.6	804.599	5.6603	54.6826	2.34503	1.10034	1.0919	0.79369	0.595817	0.736678	1.03711	0.742
Saint Kitts and Nevis	2010	KNA	High income	PAHO	0	67548	83625	151173		34		200	0.4	49016	188.523	68.678	15508.6	789.365	5.75861	55.2149	1.49099	1.1657	1.03611	0.712071	0.48371	0.699666	1.00666	0.747							0	32.44	3.82	3.82	0	0
Saint Kitts and Nevis	2011	KNA	High income	PAHO	0	77349	16000	93349		36	95	200	0.4	49447	190.181	68.818	16538.1	829.864	5.72893	55.5362	1.72861	1.1244	0.957588	0.763499	0.445315	0.720971	1.01766	0.751
Saint Kitts and Nevis	2012	KNA	High income	PAHO	0	82440	0	82440		42	33	200	0.4	49887	191.873	68.938	16044.6	764.168	5.47194	54.0657	0	1.12444	0.975788	0.837066	0.420863	0.707597	0.943537	0.748
Saint Kitts and Nevis	2013	KNA	High income	PAHO	0	85110	0	85110		55	38	200	0.4	50331	193.581	69.036	16685	781.555	5.27242	53.7482	0.259072	1.12435	0.958863	0.894119	0.431959	0.724072	0.940623	0.767							0	31.37	3.69	3.69	0	7.38
Saint Kitts and Nevis	2014	KNA	High income	PAHO				0		71	50	200	0.4	50774	195.285	69.115	18051.9	825.652	5.23365	52.7819	0	1.12191	0.572488	-0.0717925	0.187145	0.0712336	0.247272	0.768
Saint Kitts and Nevis	2015	KNA	High income	PAHO				0		53		200	0.5	51203	196.935	69.173	18029.3	831.676	5.15237	53.3765	0	0.847453	0.582326	0.117312	0.378114	0.479524	0.504501	0.769			39.779	25.23
Saint Kitts and Nevis	2016	KNA	High income	PAHO				0		76	63	200	0.5	51625	198.558	69.21	18811.9	930.765	5.67183	51.5076	0	1.00653	0.626331	0.141601	0.368028	0.505481	0.513922	0.772
Saint Kitts and Nevis	2017	KNA	High income	PAHO	0	174473	24503	198976		78	71	200	0.5	52045	200.173	69.227	19155.4	0	0	0	0	0.994612	0.646922	0.560554	0.554305	0.534204	0.507525	0.774
Saint Kitts and Nevis	2018	KNA	High income	PAHO	0	188950	43664	232614	1	82	50	200	0.5	52441	201.696	69.224	19275.4	0	0	0	0	0.896731	0.710468	0.551415	0.510852	0.533377	0.45259	0.777
Saint Lucia	2008	LCA	Upper middle income	PAHO				0				500	0.4	170011	278.707	79.869	7568.45	445.279	5.87653	60.9924	2.02568	1.22206	0.640583	0.69029	0.542578	0.845057	1.15974	0.723		1.6937		1.596									1342	271	962	369	2642	9380	8	2	6
Saint Lucia	2009	LCA	Upper middle income	PAHO				0				500	0.4	172221	282.33	80.787	7425.03	409.959	5.55139	55.2341	2.16066	1.21314	0.687035	0.876185	0.585144	0.862792	1.21898	0.726		1.64791		1.053		15							1416	278	1037	369	2801	10461	8	2	6
Saint Lucia	2010	LCA	Upper middle income	PAHO				0		0		500	0.4	174085	285.385	81.55	8037.47	455.837	5.69297	56.888	2.12854	1.2022	0.790276	0.803489	0.484202	0.845626	1.20156	0.73	29.7	1.61777					19.51	0	0	0	1.72	0	959	292	566	332	3005	5822	6	2	3
Saint Lucia	2011	LCA	Upper middle income	PAHO				0		1	77	500	0.4	175544	287.777	81.55	8227.39	490.188	5.92654	57.9021	1.88825	1.16067	0.849078	0.851157	0.513033	0.787004	1.20738	0.736	29.6	1.59721				16							1129	296	735	398	3079	7634	7	2	4
Saint Lucia	2012	LCA	Upper middle income	PAHO				0		82	81	500	0.4	176646	289.584	81.55	8151.99	481.936	5.86492	54.01	0.31981	1.1114	0.893706	0.663775	0.3401	0.661241	1.01258	0.731	29.6	1.57709											1270	302	870	438	3157	9107	7	2	5
Saint Lucia	2013	LCA	Upper middle income	PAHO				0		100	82	1000	0.4	177513	291.005	81.539	8358.91	486.869	5.81939	52.0977	0.6635	1.11195	0.853358	0.706974	0.31971	0.700887	1.04283	0.726	29.6	1.5581				13	18.65	0	0	0	1.65	1.65	1113	295	728	389	3107	7667	6	2	4
Saint Lucia	2014	LCA	Upper middle income	PAHO				0		137	78	1000	0.5	178296	292.289	81.518	8744.29	501.174	5.82973	54.7	0.333635	1.12758	0.81645	-0.016266	0.275463	0.567623	0.414503	0.728	29.7	1.54127	15.873										593	294	213	249	3108	2248	3	2	1
Saint Lucia	2015	LCA	Upper middle income	PAHO				0		217	67	1000	0.5	179126	293.649	81.485	9262.26	493.559	5.39024	52.2536	0.836587	1.02267	0.853691	-0.0792276	0.306197	0.672845	0.617764	0.736	29.6	1.52778											785	294	409	312	3106	4329	5	2	2
Saint Lucia	2016	LCA	Upper middle income	PAHO	0	111111	0	111111		272	72	1000	0.5	180024	295.121	81.442	9452.06	489.761	5.30656	48.7009	3.74217	1.01266	1.01893	0.0281246	0.290406	0.516971	0.630558	0.744	29.5	1.51789											603	292	227	244	3074	2394	3	2	1
Saint Lucia	2017	LCA	Upper middle income	PAHO	0	145833	0	145833		278	60	1000	0.6	180955	296.648	81.388	10039.7	0	0	0	0	0.984671	0.989217	0.26535	0.307759	0.599804	0.586874	0.744	29.4	1.51194											804	301	423	276	3148	4421	5	2	2
Saint Lucia	2018	LCA	Upper middle income	PAHO				0		317	67	1000	0.6	181889	298.179	81.322	10566	0	0	0	0	0.858395	1.01331	0.19567	0.2871	0.55925	0.536203	0.745	29.3
Saint Vincent and the Grenadines	2008	VCT	Upper middle income	PAHO	0	185886	1439415	1625301				1000	0.9	108393	277.931	51.82	6415.81	214.231	3.36228	22.3063	3.06034	1.06916	0.800598	0.69029	0.542578	0.897808	0.979295	0.713		4.31344											1762	933	793	342	3469	2948	16	8	7
Saint Vincent and the Grenadines	2009	VCT	Upper middle income	PAHO	0	221212	2408008	2629220				1000	0.9	108287	277.659	51.431	6232.72	222.437	3.60127	21.3889	2.88315	1.03037	0.730071	0.79369	0.585144	0.892466	1.03711	0.713		4.22716											1941	1026	880	352	3982	3415	17	9	8
Saint Vincent and the Grenadines	2010	VCT	Upper middle income	PAHO	29412	2508745	1482535	4020692		232		1000	1	108255	277.577	51.039	6292.79	233.504	3.74763	20.8523	5.0535	1.13385	0.790276	0.712071	0.453653	0.877322	1.00666	0.711	18.4	4.16946	25.801	6.587		26	35.67	0.91	0	0	0	0	1823	1081	706	306	4309	2816	16	10	6
Saint Vincent and the Grenadines	2011	VCT	Upper middle income	PAHO	115096	1267636	1568710	2951442		262	70	1000	1	108316	277.733	50.644	6242.19	220.879	3.57109	21.7507	5.16471	1.02088	0.849078	0.763499	0.419262	0.924632	1.01766	0.713	18.4	4.12586				27							1894	1052	805	361	4261	3260	17	9	7
Saint Vincent and the Grenadines	2012	VCT	Upper middle income	PAHO	30000	615427	821178	1466605		284	75	1000	1.1	108435	278.038	50.246	6390.31	244.167	3.85219	20.6523	1.71919	1.01553	0.928884	0.837066	0.378041	0.909108	0.943537	0.713	18.3	4.08108											1876	983	855	379	4039	3515	17	9	8
Saint Vincent and the Grenadines	2013	VCT	Upper middle income	PAHO				0		330	68	1000	1.2	108622	278.518	49.846	6639.61	250.071	3.79106	21.2033	1.74227	1.02644	0.853358	0.894119	0.35459	0.877453	0.940623	0.714	18.2	4.03941				25	35.66	0.91	0	0	0	0	1655	922	696	329	3839	2898	15	8	6
Saint Vincent and the Grenadines	2014	VCT	Upper middle income	PAHO				0		317	88	1000	1.2	108861	279.131	49.442	6684.81	244.194	3.67304	22.1189	2.48147	1.15483	0.81645	0.131919	0.356746	0.552874	0.624052	0.715	18.2	4.00339				26							1111	874	198	184	3678	832	10	8	2
Saint Vincent and the Grenadines	2015	VCT	Upper middle income	PAHO				0		358		1000	1.3	109148	279.867	49.036	6920.88	241.919	3.50633	20.8766	1.92833	0.968772	1.00472	0.0298701	0.266068	0.59287	0.674701	0.721	18.1	3.97611											1272	828	404	241	3504	1711	11	7	4
Saint Vincent and the Grenadines	2016	VCT	Upper middle income	PAHO				0		366		1100	1.3	109459	280.664	48.627	7075.07	250.217	3.56292	20.5008	0.61098	0.955304	1.01893	0.217218	0.279327	0.404216	0.675904	0.725	18	3.95874											1062	795	225	168	3374	955	9	7	2
Saint Vincent and the Grenadines	2017	VCT	Upper middle income	PAHO				0		391		1100	1.4	109827	281.608	48.216	7212.96	0	0	0	0	0.94333	0.888267	0.26535	0.245785	0.427579	0.724198	0.726	17.9	3.95493											1243	781	419	193	3301	1770	11	7	4
Saint Vincent and the Grenadines	2018	VCT	Upper middle income	PAHO				0		384	93	1200	1.5	110210	282.59	47.802	7361.4	0	0	0	0	0.878006	0.854049	0.19567	0.255828	0.432642	0.768825	0.728	17.9
Samoa	2008	WSM	Upper middle income	WPRO				0						183263	64.7572	79.476	3379.08	162.775	4.65748	14.2497	8.26936	0.575985	1.09731	0.164049	-0.273987	0.78908	0.207055	0.681		1.27645	18.965	4.632	0.872								740	203	483	30	2654	6331	4	1	3
Samoa	2009	WSM	Upper middle income	WPRO	0	619000	173332	792332						184556	65.2141	79.7	3168.18	178.95	5.41482	12.5466	8.91031	0.539696	0.957247	0.0305289	-0.232844	0.639184	0.117129	0.683		1.27987											886	221	613	33	2716	7541	5	1	3
Samoa	2010	WSM	Upper middle income	WPRO	0	161694	183334	345028						185949	65.7064	79.922	3566.36	192.509	5.49448	12.6132	11.1162	0.434223	0.765692	-0.0390187	-0.252604	0.666588	0.120351	0.69	31	1.28654	15.36	3.437			0	1.64	3.28	0.55	0.55	0	809	223	527	33	2590	6122	4	1	3
Samoa	2011	WSM	Upper middle income	WPRO	0	172845	134637	307482						187469	66.2435	80.143	3933.46	220.161	5.42492	12.2851	18.7528	0.402176	0.988591	-0.00944256	-0.303923	0.68872	0.0969804	0.695	30.8	1.29957											637	221	352	33	2419	3841	3	1	2
Samoa	2012	WSM	Upper middle income	WPRO				0						189088	66.8155	80.376	4022.2	205.039	4.82495	13.8928	6.7506	0.349973	0.99924	-0.0190295	-0.333491	0.676024	0.10682	0.696	30.9	1.32133	17.865	3.805									460	212	172	32	2157	1751	2	1	1
Samoa	2013	WSM	Upper middle income	WPRO	0	60000	843852	903852						190717	67.3912	80.615	4037.51	257.449	6.17123	11.0636	23.4093	0.402442	0.989008	0.0246412	-0.248788	0.683295	0.145206	0.696	30.9	1.35071		4.822	0.734		0	1.58	3.15	0.53	0.53	4.2	577	204	290	31	1907	2715	3	1	2
Samoa	2014	WSM	Upper middle income	WPRO	0	0	0	0						192221	67.9226	80.851	3937.76	259.181	6.2278	10.9904	17.7045	0.66503	1.1219	0.45484	-0.186836	0.717398	0.29605	0.698	30.9	1.38694	18.565										386	201	92	32	1727	789	2	1	0
Samoa	2015	WSM	Upper middle income	WPRO				0			95			193513	68.3792	81.086	4073.67	222.898	5.67471	11.5009	8.50297	0.735833	1.18397	0.508509	-0.0804414	0.698477	0.291007	0.699	30.9	1.42968											376	195	76	33	1533	593	2	1	0
Samoa	2016	WSM	Upper middle income	WPRO				0						194535	68.7403	81.319	4109.17	227.149	5.53209	11.8811	10.8303	0.774299	1.19735	0.540681	-0.103072	0.761965	0.276377	0.704	31	1.47821		3.409									493	190	177	35	1362	1270	2	1	1
Samoa	2017	WSM	Upper middle income	WPRO	0	10742	192872	203614			95			195352	69.029	81.548	4258.49	0	0	0	0	0.775607	1.17853	0.616182	-0.0796473	0.868112	0.659456	0.706	31	1.53158											344	183	13	37	1201	84	2	1	0
Samoa	2018	WSM	Upper middle income	WPRO	0	34632	132468	167100		13	95			196130	69.3039	81.757	4183.41	0	0	0	0	0.763915	1.18676	0.590759	-0.114599	0.823936	0.642386	0.707	31
Senegal	2008	SEN	Lower middle income	AFRO	4188080	6392100	19177943	29758123				43000	0.6	12004701	62.3524	57.053	1411.93	47.0301	4.29101	42.6949	4.71017	-0.213504	-0.147697	-0.155853	-0.321682	-0.28036	-0.497831	0.458		24.3162	4.305	0.607	0.088	3							23674	3721	18495	4003	72	359	2	0	2
Senegal	2009	SEN	Lower middle income	AFRO				0				44000	0.6	12335084	64.0684	56.641	1317.24	47.6888	4.68647	47.081	6.65398	-0.269091	-0.204305	-0.511781	-0.298109	-0.369425	-0.486339	0.462		22.4896											26870	3503	21778	5759	69	427	2	0	2
Senegal	2010	SEN	Lower middle income	AFRO				0	721	11845		44000	0.6	12678148	65.8502	56.227	1278.98	48.746	4.87184	50.151	10.0383	-0.267738	-0.417925	-0.579934	-0.278431	-0.39864	-0.637994	0.468	70.3	21.1067					7.81	0.61	0.18	0	0	0	34507	3385	29425	8605	67	580	3	0	2
Senegal	2011	SEN	Lower middle income	AFRO	1093531	4083786	16180200	21357517	850	12821	74	45000	0.6	13033809	67.6975	55.812	1371.72	54.7582	5.06672	52.2919	6.79815	-0.220193	-0.280602	-0.496374	-0.21418	-0.458902	-0.496323	0.479	69.5	20.0885											37426	3318	32415	10001	65	640	3	0	3
Senegal	2012	SEN	Lower middle income	AFRO	2228224	4453112	18452967	25134303	971	11940		45000	0.5	13401991	69.6099	55.397	1330.06	53.5029	5.1535	54.2447	7.26126	-0.00418913	-0.108322	-0.466163	-0.0812536	-0.286811	-0.256623	0.489	68.5	19.0977											26637	3396	21416	7015	67	423	2	0	2
Senegal	2013	SEN	Lower middle income	AFRO	1850641	4819017	15710871	22380529	1358	13591	72	44000	0.5	13782420	71.5858	54.981	1375.68	58.7477	5.57886	55.2356	9.42751	0.0600574	-0.0607228	-0.418516	-0.047789	-0.238849	-0.186861	0.494	67.7	18.1506	13.851	3.103	0.571		6.87	0.54	0.16	0	0	0.16	29272	3452	24010	7797	68	476	2	0	2
Senegal	2014	SEN	Lower middle income	AFRO	1677138	2033864	13480878	17191880	1122	16346	77	44000	0.5	14174731	73.6235	54.564	1394.79	60.0313	5.70465	54.25	6.34582	0.29228	-0.198223	-0.403944	-0.219688	-0.0818238	0.0556562	0.501	66.7	17.2626											21802	3424	16543	6162	68	328	2	0	1
Senegal	2015	SEN	Lower middle income	AFRO	1394264	1920965	9441653	12756882	1352	18375	77	43000	0.5	14578459	75.7205	54.138	1218.76	50.9616	5.58569	53.5238	7.7008	0.283629	-0.116665	-0.426445	-0.157558	-0.141672	0.0590133	0.504	65.7	16.4467	7.755	2.018									22189	3549	16665	6628	70	330	2	0	1
Senegal	2016	SEN	Lower middle income	AFRO				0	1353	21157	76	43000	0.4	14993528	77.8763	53.704	1269.04	52.6097	5.51241	51.7679	6.18311	0.369219	-0.218255	-0.453925	-0.143072	-0.106501	-3.23495e-06	0.506	65.6	15.7191	3.129	0.692	0.11								17244	3642	11548	6138	72	228	1	0	1
Senegal	2017	SEN	Lower middle income	AFRO				0	1231	23204	79	42000	0.4	15419381	80.0882	53.26	1367.22	0	0	0	0	0.317083	-0.0505645	-0.317497	-0.147466	-0.14366	-0.0891061	0.51	65.3	15.0951											22426	3774	16471	6318	74	324	2	0	1
Senegal	2018	SEN	Lower middle income	AFRO				0	1401	26606	80	42000	0.4	15854360	82.3475	52.808	1521.95	0	0	0	0	0.239694	-0.0886327	-0.267816	-0.107669	-0.208079	-0.0247014	0.514	65.1
Seychelles	2008	SYC	High income	AFRO	2820	480962	92117	575899						86956	189.035	47.381	11122.9	275.708	2.58509	6.38907	0.661607	-0.00513157	0.750472	0.0883821	-0.655867	0.221916	0.386921	0.748		1.35402	44.873	7.718	0.441
Seychelles	2009	SYC	High income	AFRO	0	1518746	229903	1748649						87298	189.778	47.031	9706.96	238.586	2.56308	5.88633	0.575655	0.0398969	0.598921	0.132017	-0.554064	0.0786851	0.427948	0.754		1.32857		11.319	0.44	39
Seychelles	2010	SYC	High income	AFRO	0	2297113	57495	2354608						89770	195.152	46.664	10804.7	380.406	3.58486	4.09781	2.83138	0.101656	0.856766	0.202742	-0.495318	0.0312937	0.448837	0.762		1.31052	45.077	10.941	0.438		21.96	5.78	0	0	1.16	0
Seychelles	2011	SYC	High income	AFRO	1859	2104150	66215	2172224			81			87441	190.089	46.28	12189.1	391.04	3.52615	4.81072	9.35917	0.0178981	0.937754	0.275733	-0.377029	-0.0115596	0.422816	0.755		1.30094		11.656	0.545	36
Seychelles	2012	SYC	High income	AFRO	0	4278262	408110	4686372			81			88303	191.963	45.88	12006.7	506.013	4.40763	2.45586	2.12525	0.0508296	0.744266	0.395284	-0.284271	-0.0142718	0.417921	0.777		1.29625	45.395	10.076	0.433
Seychelles	2013	SYC	High income	AFRO	0	2847408	53378	2900786			37			89949	195.541	45.463	14765.7	496.965	3.47112	2.18744	3.81004	0.0200993	0.825589	0.382067	-0.284101	0.0717096	0.441972	0.782		1.29589					20.47	5.39	0	0	1.08	1.08
Seychelles	2014	SYC	High income	AFRO	26499	3497367	36177	3560043			59			91359	198.607	45.031	14700.3	490.22	3.404	2.20857	0.629794	-0.0475149	0.361632	0.36077	-0.332861	0.126386	0.43801	0.796		1.29941
Seychelles	2015	SYC	High income	AFRO				0			52			93419	203.085	44.6	14745.3	491.975	3.34872	2.48363	0.464154	0.0801099	0.68878	0.422855	-0.0918801	0.201046	0.883609	0.801		1.30645
Seychelles	2016	SYC	High income	AFRO	64155	9935259	128419	10127833			82			94677	205.82	44.169	15077.8	596.923	3.9361	2.08419	1.86877	0.158111	0.733005	0.370023	-0.259155	0.150875	0.776154	0.801		1.31669	32.613	9.458	0.331
Seychelles	2017	SYC	High income	AFRO				0			95			95843	208.354	43.739	15683.7	0	0	0	0	0.190368	0.793181	0.414763	-0.176732	0.102437	0.681074	0.8		1.32974
Seychelles	2018	SYC	High income	AFRO				0	15	554	92			96762	210.352	43.309	16433.9	0	0	0	0	0.211649	0.69702	0.502284	-0.148942	0.200063	0.702686	0.801
Sierra Leone	2008	SLE	Low income	AFRO				0				55000	1.5	6133603	84.9765	61.923	408.481	40.1277	9.87388	75.5369	17.7848	-0.141638	-0.238069	-1.15052	-0.975163	-0.935367	-0.968692	0.378		42.2869	1.607	0.154	0.028								13315	378	12900	2816	7	252	2	0	2
Sierra Leone	2009	SLE	Low income	AFRO	30754	400362	13878434	14309550				56000	1.5	6272734	86.904	61.534	391.201	43.1604	11.0985	69.9014	21.4594	-0.241323	-0.288516	-1.20307	-0.788571	-0.900948	-0.931149	0.386		42.4344											15246	404	14800	3078	7	274	2	0	2
Sierra Leone	2010	SLE	Low income	AFRO				0	1805	5978		58000	1.5	6415634	88.8838	61.144	401.835	43.681	10.9434	64.0203	24.1425	-0.157849	-0.236645	-1.21574	-0.736014	-0.933641	-0.774673	0.391	87.2	42.222	2.852	0.211	0.051		0	1.26	0	0	0	0	23253	432	22773	5560	8	404	4	0	4
Sierra Leone	2011	SLE	Low income	AFRO	40385	168584	20696274	20905243	2338	8117	83	59000	1.5	6563240	90.9288	60.752	448.338	59.107	13.2813	69.9541	23.1322	-0.203813	-0.168445	-1.19216	-0.708573	-0.854131	-0.842991	0.398	87.1	41.5149	2.765	0.25	0.298								17496	456	16984	3523	8	292	3	0	3
Sierra Leone	2012	SLE	Low income	AFRO				0	3018	8261	70	61000	1.5	6712581	92.9978	60.358	566.379	59.5033	10.5904	73.1881	17.5644	-0.320653	-0.279945	-1.2257	-0.703152	-0.853568	-0.95113	0.413	86.7	40.2184											18714	488	18162	4180	8	307	3	0	3
Sierra Leone	2013	SLE	Low income	AFRO				0	2686	9173	70	63000	1.5	6863980	95.0953	59.964	716.835	82.2255	11.5679	62.901	29.8464	-0.342592	-0.174718	-1.22545	-0.707191	-0.859033	-0.905845	0.426	86.2	38.4012					0	1.21	0	0	0	0	12839	532	12243	2842	9	206	2	0	2
Sierra Leone	2014	SLE	Low income	AFRO				0	2585	10775	71	65000	1.5	7017144	97.2173	59.568	714.701	139.757	19.7275	34.9683	23.5712	-0.286693	-0.10404	-1.24371	-0.805569	-0.921859	-0.940657	0.43	86.2	36.0818	9.962										20125	594	19463	5337	10	329	3	0	3
Sierra Leone	2015	SLE	Low income	AFRO				0	3212	14196		66000	1.5	7171914	99.3615	59.171	588.228	119.825	20.4146	36.6963	50.1755	-0.270441	-0.102517	-1.2499	-0.895148	-0.853618	-0.799704	0.422	86.7	33.2829											7624	648	6908	1859	11	119	1	0	1
Sierra Leone	2016	SLE	Low income	AFRO				0	3600	17843		67000	1.5	7328838	101.536	58.772	501.416	86.3082	16.5317	41.5521	40.9938	-0.199254	-0.159926	-1.17068	-0.925489	-0.777361	-0.819131	0.423	86.5	30.0611											19570	735	18766	4113	13	334	3	0	2
Sierra Leone	2017	SLE	Low income	AFRO				0	3795	23693	75	68000	1.5	7488431	103.747	58.364	499.381	0	0	0	0	-0.194124	-0.0358915	-1.17576	-0.920021	-0.781177	-0.566157	0.435	86.4	26.4122											27502	820	26612	4838	15	496	4	0	3
Sierra Leone	2018	SLE	Low income	AFRO				0	4358	28415		70000	1.5	7650154	105.987	57.945	533.991	0	0	0	0	-0.179169	-0.0298916	-1.14295	-0.905986	-0.769549	-0.49217	0.438	86.3
Singapore	2008	SGP	High income	WPRO	0	15338056	0	15338056				5600	0.2	4839396	6913.42	0	40007.5	1275.14	3.21793	46.4578	0	-0.334835	1.34558	2.43698	1.86865	1.60609	2.24764	0.884		1.14147	49.904	16.163	3.187
Singapore	2009	SGP	High income	WPRO	0	14361842	0	14361842				6100	0.2	4987573	7125.1	0	38927.2	1318.52	3.40277	42.9513	0	-0.234221	1.17945	2.2708	1.77874	1.56601	2.21709	0.885		1.12504	53.956	16.762	3.339
Singapore	2010	SGP	High income	WPRO	0	16486429	0	16486429		2052		6500	0.3	5076732	7231.81	0	47237	1502.2	3.22415	41.1153	0	-0.208966	1.16941	2.24141	1.78609	1.62594	2.17952	0.909	9.2	1.12262	57.821	17.38	3.575		63.01	0	0	0.53	0	0
Singapore	2011	SGP	High income	WPRO	0	23091270	0	23091270		2522	95	6900	0.3	5183688	7363.19	0	53890.4	1687.44	3.1649	38.991	0	-0.102027	1.19142	2.15479	1.7896	1.66999	2.1097	0.914	9.6	1.13232	52.085	17.523	3.889
Singapore	2012	SGP	High income	WPRO	0	23746298	0	23746298		2998		7200	0.3	5312437	7524.7	0	55546.5	1848.43	3.35181	37.2364	0	0.0530914	1.36817	2.16609	1.96585	1.73119	2.12406	0.92	9.3	1.1495	55.803	18.3	3.76
Singapore	2013	SGP	High income	WPRO	0	23739323	0	23739323		3516	95	7300	0.3	5399162	7636.72	0	56967.4	2098.97	3.69587	35.7396	0	0.0367684	1.37818	2.08896	1.9704	1.70552	2.07807	0.923	8.6	1.17477	56.956	19.286	4.078	21	59.22	0	0	0.5	0	0.5
Singapore	2014	SGP	High income	WPRO	0	23202747	0	23202747		4186	93	7500	0.3	5469724	7714.7	0	57562.5	2215.18	3.87385	32.4471	0	-0.0986594	1.18627	2.18262	2.23346	1.82477	2.07137	0.928	9.2	1.20804	58.268	20.41
Singapore	2015	SGP	High income	WPRO				0		4758	93	7600	0.3	5535002	7806.77	0	55646.6	2301.54	4.18939	31.989	0	-0.161822	1.31175	2.23642	2.26054	1.81348	2.09272	0.929	8.3	1.24843				24
Singapore	2016	SGP	High income	WPRO	0	26962709	0	26962709		5149	93	7700	0.3	5607283	7908.72	0	56724.2	2462.39	4.46958	31.1733	0	-0.150454	1.49576	2.20624	2.18061	1.82524	2.0881	0.933	8.8	1.29664	72.141	23.063	5.113
Singapore	2017	SGP	High income	WPRO	0	52093243	0	52093243		5204	95	7800	0.3	5612253	7915.73	0	60297.8	0	0	0	0	-0.169366	1.61534	2.2201	2.11501	1.82284	2.13358	0.934	9.8	1.35243
Singapore	2018	SGP	High income	WPRO				0	18	6206		7900	0.2	5638676	7953	0	64581.9	0	0	0	0	-0.0591089	1.51034	2.23147	2.13156	1.84489	2.17452	0.935	9.8
Solomon Islands	2008	SLB	Lower middle income	WPRO	0	98200	500045	598245						503360	17.9836	80.862	1208.34	97.3399	8.07272	4.23164	23.6045	0.020428	0.206934	-0.997013	-1.19755	-0.636899	-0.370781	0.517		2.61478		1.764									605	140	419	33	648	1933	1	0	1
Solomon Islands	2009	SLB	Lower middle income	WPRO	0	108211	467005	575216						515181	18.4059	80.411	1160.3	91.4803	7.89796	4.3366	34.4202	0.13784	0.214392	-1.09949	-1.20282	-0.680603	-0.292667	0.506		2.63773	20.926										1062	141	872	33	608	3764	2	0	2
Solomon Islands	2010	SLB	Lower middle income	WPRO	0	150032	654294	804326						527861	18.8589	79.952	1290.4	93.6663	7.25792	4.56763	36.7534	0.065894	0.343294	-0.954461	-1.18955	-0.651803	-0.347471	0.524	81.7	2.6604											772	138	585	33	560	2368	1	0	1
Solomon Islands	2011	SLB	Lower middle income	WPRO	0	151749	756680	908429			95			541521	19.3469	79.492	1722.42	122.757	7.10213	3.85196	40.4769	-0.00426661	0.307558	-0.864662	-1.0445	-0.523234	-0.343326	0.532	81.3	2.68641	17.921	2.02	0.815								547	139	357	34	524	1349	1	0	1
Solomon Islands	2012	SLB	Lower middle income	WPRO				0			95			556064	19.8665	79.03	1913.23	108.93	5.64712	4.72139	36.4688	-0.0285495	0.187316	-0.806008	-1.0412	-0.540003	-0.358103	0.546	81.2	2.72048	17.516	1.559	1.106	14							413	135	228	35	470	793	1	0	0
Solomon Islands	2013	SLB	Lower middle income	WPRO				0						571335	20.4121	78.567	1977.45	110.19	5.49594	5.0393	37.2768	0.00152095	0.300383	-0.823834	-1.10314	-0.525551	-0.400271	0.55	81	2.76148	17.711	1.899	1.331								489	140	294	37	443	933	1	0	1
Solomon Islands	2014	SLB	Lower middle income	WPRO				0			95			587079	20.9746	78.104	1996.78	119.837	5.88308	4.70936	38.0403	0.22657	0.470225	-1.06804	-1.0804	-0.502281	-0.277967	0.551	80.9	2.80856											296	146	93	39	421	267	0	0	0
Solomon Islands	2015	SLB	Lower middle income	WPRO				0			83			603118	21.5476	77.64	1914.47	103.163	5.24873	4.84704	28.4412	0.284525	0.660985	-1.02438	-0.946226	-0.486203	-0.340838	0.555	80.7	2.86095											293	153	79	41	398	206	0	0	0
Solomon Islands	2016	SLB	Lower middle income	WPRO				0			83			619437	22.1307	77.177	1986.42	106.339	5.17075	4.60296	26.167	0.467391	0.506028	-0.984651	-0.958007	-0.318937	-0.344383	0.553	80.5	2.91784	21.307	1.999	1.236								257	166	29	45	393	68	0	0	0
Solomon Islands	2017	SLB	Lower middle income	WPRO				0						636038	22.7238	76.714	2059.05	0	0	0	0	0.489262	0.198967	-1.00636	-0.797954	-0.210464	0.111531	0.555	80.5	2.9788											261	177	18	48	378	38	0	0	0
Solomon Islands	2018	SLB	Lower middle income	WPRO	0	1232877	0	1232877		13	95			652858	23.3247	76.251	2137.69	0	0	0	0	0.534343	0.300415	-1.05424	-0.841135	-0.227895	-0.0049462	0.557	80.3
Somalia	2008	SOM	Low income	EMRO	0	13000	5981774	5994774				19000	0.3	11397188	18.1675	63.989	0	0	0	0	0	-1.89333	-3.28053	-2.40219	-2.64504	-2.60645	-1.86871			18.4343											1240	64	909	109	2	22	0	0	0
Somalia	2009	SOM	Low income	EMRO	0	0	5981774	5981774				18000	0.3	11717692	18.6784	62.355	0	0	0	0	0	-2.03946	-3.31494	-2.2289	-2.55535	-2.44738	-1.71529			17.8334											854	66	532	102	2	13	0	0	0
Somalia	2010	SOM	Low income	EMRO				0	1.74	889		17000	0.3	12043883	19.1983	60.69	0	0	0	0	0	-2.01057	-3.13097	-2.20812	-2.38827	-2.40611	-1.73925		78.9	17.3367											702	65	386	98	2	10	0	0	0
Somalia	2011	SOM	Low income	EMRO				0	145.57	1139	84	16000	0.2	12376302	19.7282	59	0	0	0	0	0	-2.01553	-3.08385	-2.14068	-2.37758	-2.3328	-1.70614		78.5	16.8577											1081	64	785	95	2	21	0	0	0
Somalia	2012	SOM	Low income	EMRO				0	44.24	1450	74	15000	0.2	12715510	20.2689	58.442	0	0	0	0	0	-2.19676	-2.86076	-2.20034	-2.25357	-2.42338	-1.59165		78.4	16.265											749	62	464	87	2	13	0	0	0
Somalia	2013	SOM	Low income	EMRO				0	22.08	1748	79	14000	0.2	13063706	20.824	57.883	297.955	0	0	0	0	-2.17477	-2.75869	-2.21736	-2.21917	-2.40425	-1.58071		78.3	15.5693				9							769	59	496	85	2	14	0	0	0
Somalia	2014	SOM	Low income	EMRO				0	34.25	1916	75	13000	0.2	13423576	21.3976	57.321	295.267	0	0	0	0	-2.11479	-2.51583	-2.44588	-2.12488	-2.34938	-1.65976		78.2	14.8043	0.611	0.229		9							736	60	474	88	2	14	0	0	0
Somalia	2015	SOM	Low income	EMRO				0	74	2310	81	13000	0.2	13797201	21.9932	56.755	293.455	0	0	0	0	-2.00148	-2.38083	-2.19685	-2.15277	-2.30011	-1.61516		78.1	13.9696											598	61	343	89	2	10	0	0	0
Somalia	2016	SOM	Low income	EMRO				0	76	2660	83	12000	0.1	14185613	22.6123	56.184	295.968	0	0	0	0	-1.9124	-2.35736	-2.19105	-2.26527	-2.34642	-1.70129		77.9	13.0792											631	64	370	101	2	12	0	0	0
Somalia	2017	SOM	Low income	EMRO				0	80	2999		11000	0.1	14589119	23.2555	55.609	309.055	0	0	0	0	-1.77811	-2.25867	-2.21621	-2.29081	-2.31293	-1.71634		77.8	12.1636											1377	69	1105	139	2	36	0	0	0
Somalia	2018	SOM	Low income	EMRO	0	0	5959474	5959474	88	3262	75	11000	0.1	15008154	23.9235	55.029	314.544	0	0	0	0	-1.83314	-2.21977	-2.19103	-2.31481	-2.33279	-1.80008		77.7
South Africa	2008	ZAF	Upper middle income	AFRO				0				5600000	18.1	49779471	41.0353	38.846	5760.81	372.355	6.54576	10.1387	2.38653	0.575648	0.0497333	0.509499	0.498898	0.0725051	0.211264	0.644		787.999	42.213										1490955	973720	417978	1098968	179	77	30	20	8
South Africa	2009	ZAF	Upper middle income	AFRO	133456498	1930462155	265130624	2329049277				5900000	18.5	50477011	41.6103	38.313	5862.8	413.074	7.11459	9.25312	2.81912	0.570503	-0.113299	0.480264	0.407538	0.123987	0.182197	0.654		783.122	43.518										1695820	1082911	510454	1246166	195	92	34	22	10
South Africa	2010	ZAF	Upper middle income	AFRO				0	176818	1392713		6100000	18.9	51216964	42.2203	37.782	7328.62	539.568	7.41535	8.50646	2.99244	0.60207	-0.029427	0.392141	0.36341	0.141176	0.131468	0.662	10.3	772.956	44.797	7.289			6.19	0.58	0.56	0.13	0.03	0	1840447	1153193	594912	1313798	204	105	36	23	12
South Africa	2011	ZAF	Upper middle income	AFRO				0	221488	1890952		6400000	19.3	52004172	42.8692	37.254	8007.41	597.359	7.49732	8.39883	2.46348	0.590839	0.0240316	0.405351	0.406775	0.152451	0.061732	0.663	10.2	752.745	45.576	7.143	2.452								1902434	1216933	603797	1367719	211	105	37	24	12
South Africa	2012	ZAF	Upper middle income	AFRO				0	236702	2384386		6600000	19.6	52834005	43.5532	36.728	7501.47	579.749	7.75255	8.12133	2.03071	0.582153	-0.0253867	0.345631	0.381753	0.110432	-0.115579	0.673	10.1	717.808	46.933	7.254	2.574								1974157	1288768	611053	1423014	218	103	38	25	12
South Africa	2013	ZAF	Upper middle income	AFRO				0	240760	2839373		6800000	19.9	53689236	44.2582	36.207	6832.46	526.5	7.72096	8.06511	1.96792	0.600703	-0.0462945	0.438293	0.419975	0.158148	-0.0700488	0.683	9.5	668.179	48.486	7.411			5.88	0.55	0.53	0.12	0.03	0.67	1957994	1356902	527633	1438337	224	87	37	26	10
South Africa	2014	ZAF	Upper middle income	AFRO	0	1344843914	500935501	1845779415	242169	3218675		7000000	20.1	54545991	44.9645	35.688	6433.19	509.833	7.93015	7.90545	2.54701	0.642118	-0.146389	0.341089	0.287686	0.18279	-0.0615351	0.691	8.9	604.913	49.585	7.542	2.749								2014305	1402632	535489	1517234	226	86	38	27	10
South Africa	2015	ZAF	Upper middle income	AFRO				0	246830	3580494		7200000	20.3	55386367	45.6573	35.172	5734.63	470.797	8.19779	7.69855	2.43148	0.650173	-0.212993	0.291809	0.279379	0.0882275	0.0251445	0.699	9.5	529.971	50.391	7.827	2.855								1940460	1492665	364508	1532885	235	57	36	28	7
South Africa	2016	ZAF	Upper middle income	AFRO				0	250865	3929488		7400000	20.4	56203654	46.331	34.659	5272.92	428.176	8.10981	7.75091	1.86146	0.647684	-0.141504	0.30644	0.211844	0.116231	0.118391	0.702	9.6	444.788	51.318	8.024	2.725								2088617	1588810	407492	1670691	244	63	39	29	8
South Africa	2017	ZAF	Upper middle income	AFRO	0	1889371800	542663250	2432035050	249793	4358649		7600000	20.5	57000451	46.9878	34.15	6132.48	0	0	0	0	0.630974	-0.277548	0.288611	0.233145	-0.0378556	-0.0218271	0.704	9.8	350.545	35.171	9.101	1.521								2183714	1652243	433680	1770782	247	65	40	30	8
South Africa	2018	ZAF	Upper middle income	AFRO				0	247690	4788139	57	7700000	20.4	57779622	47.6301	33.645	6374.03	0	0	0	0	0.65739	-0.276673	0.340379	0.171912	-0.102496	-0.021569	0.705	9.7
Spain	2008	ESP	High income	EURO	0	916739279	0	916739279				130000	0.4	45954106	92.1293	22.024	35366.3	2967.68	8.28895	21.0152	0	1.18533	-0.380849	0.920347	1.25476	1.19351	1.19023	0.856		1.39172	54.355	46.519	13.589	32
Spain	2009	ESP	High income	EURO	0	947070402	0	947070402				130000	0.4	46362946	92.9751	21.79	32042.5	2914.03	8.98878	19.493	0	1.17697	-0.473777	0.945832	1.18927	1.16259	1.0622	0.858		1.27259	54.963	47.128	13.636	32
Spain	2010	ESP	High income	EURO	0	980914000	0	980914000		88049		140000	0.4	46576897	93.1519	21.558	30502.7	2778.44	9.022	20.7342	0	1.12254	-0.318044	0.994799	1.16032	1.18894	1.08435	0.865	11.2	1.18957	51.266	37.409	9.19	32	0	0	1.19	0.31	0.16	0
Spain	2011	ESP	High income	EURO	0	1065927534	14410597	1080338131		90898		140000	0.4	46742697	93.5078	21.327	31636.4	2898.9	9.09121	21.0808	0	1.08587	0.0211045	1.02724	1.06584	1.19805	1.10412	0.87	11.3	1.12869	52.008	38.216	9.33	31
Spain	2012	ESP	High income	EURO	328011	8339679	969363395	978031085		95850		140000	0.4	46773055	93.5068	21.098	28324.4	2589.85	9.07564	22.8355	0	1.06418	-0.0295164	1.12068	0.952991	1.06483	1.12823	0.873	12.1	1.06565	52.35	38.165	10.5	30
Spain	2013	ESP	High income	EURO	0	918865056	623286	919488342		99101		140000	0.4	46620045	93.2009	20.867	29059.5	2630.39	9.02538	23.969	0	0.988871	0.0120178	1.15452	0.939044	1.02052	0.903093	0.875	12.8	1.00017	54.898	38.046	11.157	30	0	0	1.17	0.3	0.16	1.63
Spain	2014	ESP	High income	EURO				0		102286		140000	0.4	46480882	92.9227	20.634	29461.6	2671.44	9.02415	24.3622	0	0.993726	0.243122	1.15971	0.750495	0.952644	0.629842	0.88	12.5	0.933771	55.113	37.975	11.729
Spain	2015	ESP	High income	EURO				0		107155	12	140000	0.4	46444832	92.9527	20.398	25732	2351.8	9.12013	23.7825	0	1.04483	0.251491	1.17404	0.807637	0.901592	0.5839	0.885	12.4	0.869306	52.919	38.493	11.94
Spain	2016	ESP	High income	EURO				0		118040		150000	0.4	46483569	93.0483	20.16	26505.6	2389.89	8.97039	23.8264	0	1.04105	0.413188	1.11584	1.0086	0.978825	0.515631	0.888	12	0.807985	55.307	40.691	12.119
Spain	2017	ESP	High income	EURO				0		122290	92	150000	0.4	46593236	93.2678	19.92	28100.9	0	0	0	0	1.02682	0.282796	1.03385	0.942841	1.00847	0.491768	0.891	11.4	0.75108
Spain	2018	ESP	High income	EURO				0		124831		150000	0.3	46723749	93.5291	19.679	30370.9	0	0	0	0	1.06425	0.254803	1.00214	0.94529	0.968938	0.613507	0.893	11.3
Sri Lanka	2008	LKA	Upper middle income	SEARO	0	462819	1105494	1568313				3900	0.1	19983984	318.673	81.743	2037.32	93.0852	3.98465	50.6407	0.857784	-0.464874	-1.79686	-0.122816	-0.366967	-0.0118438	-0.225211	0.742		0.303568	15.072	6.256									19741	3037	16503	176	2638	14335	1	0	1
Sri Lanka	2009	LKA	Upper middle income	SEARO	280857	2085088	2138113	4504058				4000	0.1	20123508	320.898	81.758	2090.4	100.564	4.19339	53.2855	1.20684	-0.480337	-1.34219	-0.148189	-0.278403	-0.1071	-0.397428	0.745		0.289345	15.59	6.843									19359	3703	15426	206	3088	12865	1	0	1
Sri Lanka	2010	LKA	Upper middle income	SEARO	415514	2277906	2034477	4727897		265		4000	0.1	20261737	323.102	81.774	2799.65	108.615	3.86746	53.298	1.15997	-0.505229	-0.942947	-0.195006	-0.21786	-0.12149	-0.421348	0.75	41.9	0.277972	17.51	7.262		35	278.04	0	0	0	0	0	10164	4489	5439	263	3602	4365	0	0	0
Sri Lanka	2011	LKA	Upper middle income	SEARO				0		311	78	4000	0.1	20398670	325.286	81.789	3200.83	119.463	3.71694	51.221	0.510933	-0.545053	-0.724771	-0.111432	-0.113686	-0.122298	-0.393271	0.756	42.3	0.268786											7676	5572	1861	490	4267	1425	0	0	0
Sri Lanka	2012	LKA	Upper middle income	SEARO				0		387	76	3900	0.1	20425000	325.706	81.804	3350.52	114.049	3.40385	51.931	0.380063	-0.575279	-0.717079	-0.207532	-0.112475	-0.122376	-0.236788	0.762	40.8	0.259869											9563	6795	2525	656	4873	1811	0	0	0
Sri Lanka	2013	LKA	Upper middle income	SEARO	0	671143	555795	1226938		516	79	3800	0.1	20585000	328.257	81.802	3610.29	138.554	3.82699	48.9338	0.645442	-0.594176	-0.612895	-0.169864	-0.153428	-0.276962	-0.214865	0.765	41.3	0.251229	20.085	10.869	1.711		272.64	0	0	0	0	0.1	11710	8390	3062	1099	5564	2031	1	0	0
Sri Lanka	2014	LKA	Upper middle income	SEARO				0		639	91	3800	0.1	20778000	331.335	81.782	3819.25	138.772	3.60648	48.6825	1.22875	-0.667201	-0.330464	0.0538776	-0.101197	-0.170084	-0.343857	0.769	40.8	0.24311											12791	10445	2094	981	6355	1274	1	0	0
Sri Lanka	2015	LKA	Upper middle income	SEARO				0		803	82	3700	0.1	20970000	334.396	81.744	3843.78	151.368	3.88992	48.9322	1.39277	-0.296141	0.0903681	-0.00925624	-0.0529576	0.0373211	-0.344155	0.772	40.4	0.235671	24.87	9.746	0.726								15568	13226	2079	1198	7354	1156	1	1	0
Sri Lanka	2016	LKA	Upper middle income	SEARO				0		1068	87	3600	0.1	21203000	338.112	81.689	3886.29	153.097	3.89324	50.1216	1.06595	-0.0821306	-0.00402954	-0.0261695	-0.100036	0.110592	-0.310729	0.774	39.7	0.229067	21.155	10.578	0.769								19570	15983	3295	1885	8115	1673	1	1	0
Sri Lanka	2017	LKA	Upper middle income	SEARO				0		1297	90	3600	0.1	21444000	341.955	81.616	4104.63	0	0	0	0	-0.0633126	-0.0711895	-0.147977	-0.131646	0.0554417	-0.451855	0.776	39.3	0.223455		9.58									20998	17660	3017	1703	8198	1400	1	1	0
Sri Lanka	2018	LKA	Upper middle income	SEARO				0	16	1574	92	3500	0.1	21670000	345.559	81.524	4102.48	0	0	0	0	0.00878365	-0.183164	-0.235379	-0.152274	0.0263234	-0.335543	0.78	38.9
Sudan	2008	SDN	Lower middle income	EMRO	0	1400000	14585346	15985346				37000	0.2	33060837	0	67.081	1304.53	106.689	5.42314	62.403	2.47653	-1.64159	-2.48526	-1.26925	-1.4769	-1.42321	-1.4169	0.464		6.97368	9.843	3.281	0.117	7							17327	1514	15242	2854	23	228	1	0	0
Sudan	2009	SDN	Lower middle income	EMRO	0	2073696	13284928	15358624				40000	0.2	33783788	0	67.007	1238.18	110.823	6.23198	52.4758	3.65839	-1.68687	-2.6479	-1.24763	-1.26188	-1.24306	-1.14619	0.469		6.94907				7							23895	1758	21555	3704	25	305	1	0	1
Sudan	2010	SDN	Lower middle income	EMRO				0	87	2145		43000	0.2	34545013	0	66.911	1489.88	109.075	5.03174	61.3134	3.01769	-1.72559	-2.66528	-1.34378	-1.34817	-1.3128	-1.18726	0.471	41.4	6.91969				7	9.39	3.21	0.56	0.59	0.03	0	24304	1903	21819	2284	26	296	1	0	1
Sudan	2011	SDN	Lower middle income	EMRO	2313206	6558053	14477993	23349252	44	2383	62	45000	0.2	35349681	0	66.793	1672.1	121.894	5.68455	67.7194	8.13577	-1.77132	-2.52292	-1.37668	-1.31292	-1.27515	-1.18068	0.475	40.8	6.87869				8							36201	1935	33656	1900	25	443	1	0	1
Sudan	2012	SDN	Lower middle income	EMRO	1414522	4698522	12345112	18458156	90	2580	64	48000	0.2	36193783	0	66.654	1882.25	99.8822	5.31033	65.4547	4.28994	-1.77434	-2.26056	-1.41966	-1.48899	-1.22625	-1.4856	0.485	41.3	6.81533				8							24458	1867	21955	4152	24	280	1	0	1
Sudan	2013	SDN	Lower middle income	EMRO	1070800	3717832	9052243	13840875	74	3328	69	50000	0.2	37072550	0	66.493	1943.92	123.056	6.50083	75.8924	5.08113	-1.7759	-2.19301	-1.48542	-1.45403	-1.27108	-1.46897	0.477	40.8	6.72778				8	10.77	3.68	0.64	0.67	0.03	1.35	22494	1692	20158	5016	21	251	1	0	1
Sudan	2014	SDN	Lower middle income	EMRO				0	109	3963	69	52000	0.2	37977655	0	66.311	2163.16	115.544	5.5278	67.0318	3.69378	-1.73663	-2.36308	-1.53204	-1.44386	-1.16749	-1.44542	0.496	40.7	6.61945	12.068										15421	1568	13194	3654	19	160	0	0	0
Sudan	2015	SDN	Lower middle income	EMRO				0	114	4425		53000	0.2	38902950	0	66.106	2486.75	158.02	6.80492	63.2255	1.9375	-1.78285	-2.16218	-1.47587	-1.49034	-1.211	-1.46647	0.501	40.5	6.49147	8.3	4.1	4.4								8558	1515	6323	2362	18	75	0	0	0
Sudan	2016	SDN	Lower middle income	EMRO				0	91	5846		55000	0.2	39847440	0	65.879	2398.1	152.022	5.66485	73.8939	2.21698	-1.83765	-2.33722	-1.51518	-1.49144	-1.25819	-1.52567	0.505	40.3	6.34549											15990	1543	13657	3998	18	160	0	0	0
Sudan	2017	SDN	Lower middle income	EMRO				0	134	7766	76	57000	0.2	40813396	0	65.63	3015.02	0	0	0	0	-1.83945	-1.97715	-1.43325	-1.56039	-1.10952	-1.53196	0.507	40.1	6.18332											7471	1572	5059	2155	18	59	0	0	0
Sudan	2018	SDN	Lower middle income	EMRO				0	100	8969	77	59000	0.2	41801533	0	65.358	977.274	0	0	0	0	-1.84104	-1.83587	-1.61986	-1.63035	-1.1198	-1.42693	0.508	40
Suriname	2008	SUR	Upper middle income	PAHO				0				4300	1.4	517123	3.31489	33.521	6831.97	393.056	5.73122	21.5354	2.85741	0.605613	0.098337	-0.12296	-0.541629	-0.229314	-0.0210493	0.692		7.19571											2152	840	1224	907	288	420	4	2	2
Suriname	2009	SUR	Upper middle income	PAHO	81798	2213565	1741807	4037170				4400	1.4	523111	3.35328	33.588	7408.39	428.16	5.75186	20.3591	3.00268	0.444832	0.146216	-0.074502	-0.612793	-0.119685	-0.257002	0.698		6.85171	30.772	7.088	0.595	26							3675	951	2624	1397	322	889	7	2	5
Suriname	2010	SUR	Upper middle income	PAHO	84248	1939620	4105985	6129853	80	1121		4600	1.4	529131	3.39187	33.656	8255.8	460.817	5.54983	21.3738	5.80939	0.383503	0.0824755	-0.103718	-0.666397	-0.052521	-0.329901	0.701	13	6.61639				31	46.51	1.14	0.19	0	0.19	0	2657	1063	1487	1189	353	494	5	2	3
Suriname	2011	SUR	Upper middle income	PAHO	81800	2249605	2343104	4674509	106	1295	66	4700	1.4	535179	3.43063	33.724	8263.17	448.661	5.39323	23.8132	3.64181	0.3803	0.119975	-0.118517	-0.58025	-0.0429522	-0.277396	0.708	12.7	6.45383											3477	1238	2111	1442	398	679	6	2	4
Suriname	2012	SUR	Upper middle income	PAHO				0	108	1401	67	4800	1.4	541245	3.46952	33.792	9201.01	495.35	5.34219	24.2806	1.49572	0.340863	0.0793255	-0.00969412	-0.473294	-0.0574045	-0.333895	0.72	12.5	6.28153											2672	1462	1040	1439	458	326	5	3	2
Suriname	2013	SUR	Upper middle income	PAHO				0	177	1422	70	4900	1.4	547291	3.50828	33.86	9402.23	520.941	5.49251	24.3824	0.625631	0.357051	0.132779	-0.0158028	-0.444913	-0.0451611	-0.275392	0.724	12.4	6.10835					45.25	1.11	0.19	0	0.19	0.37	3032	1725	1117	1682	525	340	5	3	2
Suriname	2014	SUR	Upper middle income	PAHO				0	170	1647	74	5000	1.4	553273	3.54662	33.911	9472.01	538.16	5.6267	24.9371	0.589545	0.516895	0.249271	-0.175924	-0.633017	-0.137177	-0.443283	0.726	12.3	5.94101											2368	1959	191	1608	582	57	4	3	0
Suriname	2015	SUR	Upper middle income	PAHO				0	119	1797		5100	1.4	559143	3.58425	33.944	8561.97	585.048	6.70557	20.2374	0.282706	0.411395	0.256688	-0.345843	-0.607446	-0.19538	-0.239112	0.73	12.2	5.78323											3497	2213	1055	1862	641	306	6	4	2
Suriname	2016	SUR	Upper middle income	PAHO				0	107	2384	57	5300	1.4	564888	3.62108	33.96	5604.72	356.051	6.06415	21.8202	1.38093	0.41524	0.162081	-0.337957	-0.626957	-0.154877	-0.303487	0.726	12.1	5.64076											2723	2469	12	1953	697	3	5	4	0
Suriname	2017	SUR	Upper middle income	PAHO				0	88	2456	62	5400	1.4	570496	3.65703	33.959	5379.12	0	0	0	0	0.429844	0.126621	-0.61719	-0.537464	-0.150868	-0.174333	0.722	12.1	5.51674	40.983		0.444								3659	2703	713	2130	743	196	6	5	1
Suriname	2018	SUR	Upper middle income	PAHO				0	85	2890	66	5600	1.4	575991	3.69225	33.94	6234.04	0	0	0	0	0.315851	0.0773252	-0.655304	-0.631584	-0.0639684	-0.211484	0.724	12.1			12.265
Eswatini	2008	SWZ	Lower middle income	AFRO				0				150000	26.8	1049945	61.0433	77.955	3137.4	200.9	6.94492	12.0066	9.17763	-1.31966	-0.0793011	-0.745842	-0.568201	-0.645699	-0.21865	0.491		756.95
Eswatini	2009	SWZ	Lower middle income	AFRO	2530431	29912310	42837711	75280452				150000	27.1	1057467	61.4806	77.738	3385.84	209.566	6.81278	12.2975	9.32292	-1.27179	-0.0145444	-0.724581	-0.54223	-0.622264	-0.228886	0.501		744.607	13.771	1.465	0.169
Eswatini	2010	SWZ	Lower middle income	AFRO				0	8295	60757		160000	27.4	1064837	61.9091	77.52	4168.51	312.727	8.3618	10.774	9.78593	-1.32533	-0.0760727	-0.538239	-0.601889	-0.528772	-0.231477	0.513	28.7	729.918					13.66	0.67	0.17	0.51	0.17	0
Eswatini	2011	SWZ	Lower middle income	AFRO	0	30877575	55863617	86741192	10363	69110	87	170000	27.6	1072032	62.3274	77.3	4496.6	330.295	8.30594	10.6742	16.2621	-1.31543	-0.479736	-0.683226	-0.636705	-0.49425	-0.353221	0.528	29.4	710.349	10.544	0.89	0.245	21
Eswatini	2012	SWZ	Lower middle income	AFRO	0	26452555	56115914	82568469	10167	79524	89	170000	27.8	1079288	62.7493	77.151	4527.67	283.986	7.45512	12.0864	18.1172	-1.28168	-0.407692	-0.532473	-0.550817	-0.493543	-0.412861	0.542	30	682.779
Eswatini	2013	SWZ	Lower middle income	AFRO	0	33155127	63776395	96931522	10332	92343	89	180000	28	1086839	63.1883	77.001	4230.34	263.885	7.59382	11.7513	15.5039	-1.26199	-0.431911	-0.448193	-0.352633	-0.458853	-0.413118	0.558	30.7	648.009					12.97	0.64	0.16	0.48	0.16	0.8
Eswatini	2014	SWZ	Lower middle income	AFRO				0	9491	113669		190000	28.2	1095021	63.664	76.851	4038.56	251.92	7.59077	11.5469	21.0033	-1.3338	-0.50056	-0.562954	-0.464354	-0.314296	-0.4283	0.573	31.6	606.936
Eswatini	2015	SWZ	Lower middle income	AFRO				0	10245	133353	95	190000	28.1	1104044	64.1886	76.7	3689.52	231.416	7.77214	11.3761	15.834	-1.39195	-0.476151	-0.562358	-0.511012	-0.324435	-0.390901	0.585	32.3	560.421	20
Eswatini	2016	SWZ	Lower middle income	AFRO				0	10405	155203	93	200000	28	1113984	64.7665	76.541	3447.7	220.587	7.69695	9.89896	13.7947	-1.41625	-0.488717	-0.578386	-0.576287	-0.368517	-0.450098	0.596	33.1	509.168		0.796
Eswatini	2017	SWZ	Lower middle income	AFRO				0	9202	174103	95	200000	27.7	1124753	65.3926	76.375	3953.09	0	0	0	0	-1.43019	-0.267014	-0.540933	-0.561272	-0.283635	-0.271371	0.603	32.9	453.696
Eswatini	2018	SWZ	Lower middle income	AFRO				0	8624	177156		210000	27.3	1136191	66.0576	76.201	4145.97	0	0	0	0	-1.33905	-0.308632	-0.659947	-0.603919	-0.2485	-0.217872	0.608	32.9
Switzerland	2008	CHE	High income	EURO	0	14898054	0	14898054				0		7647675	193.534	26.444	72487.8	7411.21	10.1515	29.0585	0	1.51683	1.22326	2.03717	1.5619	1.81663	2.12406	0.917		0.378939				52
Switzerland	2009	CHE	High income	EURO	0	14843029	0	14843029				0		7743831	195.967	26.419	69927.4	7599.47	10.8092	28.8386	0	1.55331	1.30755	1.94874	1.55171	1.75054	2.07019	0.927		0.361176				51
Switzerland	2010	CHE	High income	EURO	0	3067779	0	3067779				0		7824909	198.019	26.393	74605.8	8021.81	10.6985	29.0807	0	1.58491	1.25859	1.87634	1.62326	1.75703	2.07207	0.932	9.3	0.347944	165.847	38.053	5.401	50
Switzerland	2011	CHE	High income	EURO	0	3608480	0	3608480				0		7912398	200.233	26.369	88415.6	9572.17	10.7685	28.5247	0	1.58481	1.30034	1.8675	1.62141	1.73154	2.0358	0.932	9.4	0.337136	171.517	38.241	5.307	49
Switzerland	2012	CHE	High income	EURO	0	3411878	0	3411878				0		7996861	202.37	26.347	83538.2	9286.55	11.0579	28.8041	0	1.64012	1.41834	1.89196	1.65837	1.81905	2.14676	0.935	9.1	0.326384	171.995	38.987	5.416	48
Switzerland	2013	CHE	High income	EURO				0				0		8089346	204.711	26.326	85112.5	9689.67	11.3138	28.3482	0	1.6281	1.40114	1.82458	1.62878	1.80469	2.13242	0.938	9.3	0.316136	161.315	40.185	5.383	47
Switzerland	2014	CHE	High income	EURO	0	7971393	0	7971393				0		8188649	207.224	26.304	86605.5	10014.7	11.4944	29.2377	0	1.55949	1.40265	2.11226	1.80656	1.99493	2.15152	0.939	9.3	0.306667	163.739	41.053	5.43
Switzerland	2015	CHE	High income	EURO	0	7239334	0	7239334				0		8282396	209.596	26.282	82081.6	9807.8	11.8938	29.0763	0	1.5585	1.33936	1.99805	1.74109	1.94517	2.13647	0.943	9.1	0.298317	168.152	41.782	5.406
Switzerland	2016	CHE	High income	EURO	0	7179990	0	7179990				0		8373338	211.897	26.261	80172.2	9835.96	12.2476	29.5618	0	1.53179	1.30629	2.00859	1.9119	1.94754	1.98836	0.943	9.1	0.291491	172.828	42.363
Switzerland	2017	CHE	High income	EURO				0				0		8451840	213.884	26.239	80450	0	0	0	0	1.55549	1.25654	2.05626	1.88379	1.92789	1.98903	0.943	9.1	0.286426
Switzerland	2018	CHE	High income	EURO				0		14800		0		8516543	215.521	26.203	82796.5	0	0	0	0	1.61642	1.34486	2.03962	1.78041	1.93122	2.00971	0.946	9
Syrian Arab Republic	2008	SYR	Low income	EMRO	27945	1749125	237235	2014305				500	0.1	20664038	112.525	45.125	0	87.8565	3.39763	53.012	0.838841	-1.72432	-0.336423	-0.66196	-1.14483	-0.693517	-1.15109	0.646		0.134401	18.73	15.105	8.157	15							1448	1253	166	479	3511	465	0	0	0
Syrian Arab Republic	2009	SYR	Low income	EMRO	42680	1800852	175793	2019325				1000	0.1	21205873	115.475	44.763	0	92.1521	3.54647	54	1.12965	-1.69283	-0.506956	-0.59718	-0.963442	-0.573999	-1.12941	0.648		0.129766	18.766	14.371	8.241	15							1380	1314	35	521	3330	87	0	0	0
Syrian Arab Republic	2010	SYR	Low income	EMRO				0		75		1000	0.1	21362529	116.335	44.4	0	94.2539	3.27645	54	1.20275	-1.69667	-0.80579	-0.605093	-0.902304	-0.585877	-1.13432	0.644	32.6	0.126777	19.056	14.841	7.876	15							1374	1281	64	521	3025	151	0	0	0
Syrian Arab Republic	2011	SYR	Low income	EMRO	0	620000	189850	809850		102		1000	0.1	21082966	114.812	45.42	0	83.1604	3.328	53.3752	1.39053	-1.80628	-2.01211	-0.504767	-0.950524	-0.77585	-1.09298	0.642	33	0.124442				16							1271	1217	26	509	2781	61	0	0	0
Syrian Arab Republic	2012	SYR	Low income	EMRO				0		124		1000	0.1	20442541	111.325	46.445	0	66.1417	3.56556	53.6913	1.08096	-1.84422	-2.68227	-1.14897	-1.53008	-1.12603	-1.21299	0.631	33.7	0.120942				15							1799	1083	693	551	2518	1611	0	0	0
Syrian Arab Republic	2013	SYR	Low income	EMRO				0		132		1000	0.1	19584274	106.651	47.471	0	0	0	0	0	-1.83491	-2.68114	-1.4005	-1.54875	-1.40614	-1.25899	0.572	34.3	0.117546				15							1436	927	487	457	2213	1163	0	0	0
Syrian Arab Republic	2014	SYR	Low income	EMRO				0		140		1000	0.1	18715672	101.921	48.5	0	0	0	0	0	-1.8782	-2.74882	-1.40004	-1.68553	-1.36218	-1.55317	0.551	34.5	0.11514	22.502	15.115	14.433	15							2290	818	1453	548	1960	3481	0	0	0
Syrian Arab Republic	2015	SYR	Low income	EMRO				0		141		1000	0.1	17997408	98.0091	47.832	0	0	0	0	0	-1.92248	-2.97408	-1.59041	-1.63552	-1.42304	-1.54572	0.54	34.5	0.113542											932	774	138	328	1833	327	0	0	0
Syrian Arab Republic	2016	SYR	Low income	EMRO				0		147		1000	0.1	17453933	95.0495	47.165	0	0	0	0	0	-1.98681	-2.91632	-1.81892	-1.66615	-1.99061	-1.57211	0.539	34.5	0.113378	14.6	12.2	10.1								1484	766	699	418	1723	1571	0	0	0
Syrian Arab Republic	2017	SYR	Low income	EMRO				0		147	37	1000	0.1	17068002	92.9478	46.5	0	0	0	0	0	-1.9687	-2.62038	-1.76977	-1.82727	-2.09037	-1.56299	0.544	34.5	0.114167											1416	770	626	321	1614	1311	0	0	0
Syrian Arab Republic	2018	SYR	Low income	EMRO				0	9	130		1000	0.1	16906283	92.0671	45.838	0	0	0	0	0	-1.95845	-2.73962	-1.67117	-1.79583	-2.04787	-1.62681	0.549	34.4
Tajikistan	2008	TJK	Low income	EURO	8919	1016342	5161718	6186979				7700	0.2	7209930	51.5142	73.484	715.865	41.5136	5.91207	68.5842	8.05009	-1.35568	-0.830067	-1.07291	-1.08695	-1.28577	-1.18186	0.616		1.32505		19.028		53							5672	711	4870	984	416	2849	1	0	1
Tajikistan	2009	TJK	Low income	EURO	22201	1150678	6328162	7501041				8500	0.2	7364753	52.6204	73.482	676.123	39.0095	5.8558	69.6399	11.7604	-1.3321	-1.02599	-1.10659	-1.06996	-1.26772	-1.21497	0.619		1.25434	33.928			52							14711	942	13659	2890	523	7577	2	0	2
Tajikistan	2010	TJK	Low income	EURO	60687	1718968	13514154	15293809	40	437		9200	0.2	7527394	53.7825	73.48	749.553	42.3438	5.73543	70.4335	8.91732	-1.43108	-1.03454	-0.918434	-1.01868	-1.20946	-1.29106	0.63	46.9	1.19084	44.184	16.722		50	24.73	12.21	3.62	1.92	0.04	0	14884	1200	13561	2741	632	7144	2	0	2
Tajikistan	2011	TJK	Low income	EURO	67967	2269834	13032202	15370003	60	655	73	9800	0.2	7697510	54.9979	73.479	847.382	48.8984	5.85972	62.544	14.4973	-1.38085	-1.02323	-0.948279	-0.976687	-1.2264	-1.21826	0.634	46.8	1.12976	45.274	16.949		49							9367	1495	7725	1642	736	3804	1	0	1
Tajikistan	2012	TJK	Low income	EURO	342288	2569872	9803764	12715924	83	876	74	10000	0.2	7874835	56.2649	73.455	969.296	57.1079	5.98198	63.9347	8.48951	-1.4224	-1.24086	-0.931135	-1.00098	-1.20041	-1.27563	0.639	46.7	1.05833	48.766	17.009		48							18987	1820	16983	3618	813	7582	2	0	2
Tajikistan	2013	TJK	Low income	EURO	349699	3363876	10364317	14077892	103	1222	67	11000	0.2	8059769	57.5862	73.411	1048.23	65.9368	6.33916	63.8005	8.20669	-1.50413	-1.18237	-1.05845	-1.05582	-1.25262	-1.2844	0.643	46.4	0.976758	49.38	16.848		48	20.72	10.23	3.03	1.61	0.04	4.68	14853	2188	12452	2868	867	4936	2	0	1
Tajikistan	2014	TJK	Low income	EURO				0	157	1917	80	11000	0.2	8252833	59.4645	73.345	1104.17	74.3005	6.72735	61.6035	8.57434	-1.49549	-0.693341	-0.782609	-1.01626	-1.01101	-1.12714	0.642	46.2	0.886554	52.33	17.003									11346	2674	8427	2438	929	2928	1	0	1
Tajikistan	2015	TJK	Low income	EURO				0	167	2887	82	12000	0.2	8454028	60.9124	73.258	929.096	62.9637	6.85368	63.063	8.43608	-1.56909	-0.882642	-0.848251	-1.02426	-1.05554	-1.12571	0.642	45.9	0.78949											10400	3251	6867	2652	984	2079	1	0	1
Tajikistan	2016	TJK	Low income	EURO				0	179	3890	87	12000	0.2	8663579	62.4222	73.149	802.518	55.697	6.99849	66.0562	5.11181	-1.69176	-0.77776	-1.02686	-1.09314	-1.14801	-1.14654	0.647	45.6	0.685662											14266	3902	10015	3563	1030	2645	2	0	1
Tajikistan	2017	TJK	Low income	EURO	0	944288	10812137	11756425	161	4891	94	13000	0.2	8880268	63.9835	73.018	806.042	0	0	0	0	-1.72282	-0.673443	-1.11486	-1.06023	-1.3543	-1.33105	0.651	45.3	0.576506											15125	4388	10322	4046	1015	2388	2	0	1
Tajikistan	2018	TJK	Low income	EURO	0	823242	3616747	4439989	219	5995	91	13000	0.2	9100837	65.5727	72.866	826.622	0	0	0	0	-1.6894	-0.724319	-1.0977	-1.04858	-1.28262	-1.4151	0.656	45.2
Thailand	2008	THA	Upper middle income	SEARO	0	178614123	30508991	209123114				600000	1.5	66530984	130.226	58.758	4379.66	151.474	3.45934	14.7018	0.129674	-0.529667	-1.27144	0.220506	0.210525	-0.140247	-0.407793	0.714		13.8849	15.838	3.163	1.287								254221	202674	47537	135771	453	106	4	3	1
Thailand	2009	THA	Upper middle income	SEARO	0	195119743	13986791	209106534				590000	1.5	66866839	130.883	57.457	4213	152.451	3.6194	15.9025	0.0715075	-0.455884	-1.42479	0.267293	0.217966	-0.230187	-0.309705	0.718		12.9561	16.417	3.387	1.254								252893	221892	26193	150004	477	56	4	3	0
Thailand	2010	THA	Upper middle income	SEARO	6492752	200251009	35926668	242670429	8045	207707		580000	1.5	67195028	131.525	56.144	5076.34	172.058	3.3901	14.4974	0.130352	-0.495822	-1.44279	0.187761	0.173715	-0.204703	-0.333863	0.721	52.8	12.5202	20.639	3.905	1.294		41	0	1.07	0.6	0.12	0	289902	240501	44231	173325	499	92	4	4	1
Thailand	2011	THA	Upper middle income	SEARO	9583448	269161586	46643421	325388455	7434	224721	83	570000	1.4	67518382	132.158	55.302	5492.12	195.939	3.56826	13.0087	0.191925	-0.405182	-1.13353	0.205853	0.201636	-0.203914	-0.323465	0.729	55.4	12.4152											316593	261090	51101	193432	527	103	5	4	1
Thailand	2012	THA	Upper middle income	SEARO	252957	253666819	28969017	282888793	6816	238731	82	560000	1.4	67835957	132.78	54.555	5860.58	206.44	3.52294	13.4219	0.131253	-0.321141	-1.21663	0.224682	0.243573	-0.151088	-0.366163	0.733	56	12.3441											302571	279916	19325	206541	551	38	4	4	0
Thailand	2013	THA	Upper middle income	SEARO	76396	256685666	30516721	287278783	6204	255125	83	540000	1.4	68144501	133.384	53.807	6168.26	213.003	3.45313	12.5402	0.311294	-0.429926	-1.31168	0.248	0.226504	-0.120535	-0.343556	0.731	52.7	12.314					42.29	0	1.1	0.62	0.13	1.84	335834	296221	36995	225571	569	71	5	4	1
Thailand	2014	THA	Upper middle income	SEARO				0	5693	271652	83	530000	1.3	68438730	133.96	53.057	5951.88	219.366	3.68448	12.8561	0.338924	-0.874783	-0.906386	0.337951	0.273264	-0.191368	-0.450274	0.739	49.7	12.3412											341284	315008	24097	240279	592	45	5	5	0
Thailand	2015	THA	Upper middle income	SEARO				0	5142	288120	87	520000	1.3	68714511	134.5	52.306	5840.05	214.384	3.66695	12.5094	0.292825	-0.969105	-0.994429	0.35013	0.292019	-0.147708	-0.4934	0.746	48.8	12.4293	23.702	4.655	1.781								349910	335751	12211	254901	622	23	5	5	0
Thailand	2016	THA	Upper middle income	SEARO				0	4639	312667	90	510000	1.2	68971331	135.002	51.552	5978.61	221.918	3.71143	12.1139	0.232489	-1.02511	-0.988581	0.342031	0.16807	-0.00487571	-0.388985	0.753	48.2	12.5692	27.786	4.457	5.194								359830	353007	4967	270522	647	9	5	5	0
Thailand	2017	THA	Upper middle income	SEARO				0	4166	333784		490000	1.2	69209858	135.469	50.8	6578.19	0	0	0	0	-1.04712	-0.752744	0.384967	0.140796	0.0437065	-0.385882	0.762	47.8	12.761	29.647	8.096	4.186								387801	375095	11007	290762	683	20	6	5	0
Thailand	2018	THA	Upper middle income	SEARO				0	3787	358606	90	480000	1.1	69428524	135.897	50.051	7273.56	0	0	0	0	-1.00558	-0.733099	0.34996	0.111632	0.0232979	-0.398804	0.765	47.3
The Former Yugoslav Republic of Macedonia	2008	MKD	Upper middle income	EURO	0	2066071	1592934	3659005				200	0.1	2067313	81.9387	42.825	4793.44	315.441	6.58041	31.8967	2.97858	0.19574	-0.296047	-0.0189868	0.222224	-0.347148	-0.191658	0.729		0.198776				45
The Former Yugoslav Republic of Macedonia	2009	MKD	Upper middle income	EURO	0	2298179	2455079	4753258				200	0.1	2069039	82.0396	42.883	4544.01	296.973	6.5354	34.7532	1.84548	0.168139	-0.299244	-0.0511887	0.286595	-0.257046	-0.131822	0.731		0.18137		25.924		45
The Former Yugoslav Republic of Macedonia	2010	MKD	Upper middle income	EURO	41378	2366290	2356682	4764350		37		200	0.1	2070741	82.1071	42.911	4542.9	305.347	6.71621	37.7745	0.689506	0.114986	-0.518517	-0.0899654	0.320965	-0.264311	-0.0809108	0.735	23.2	0.169209	47.805	26.759	3.342	46
The Former Yugoslav Republic of Macedonia	2011	MKD	Upper middle income	EURO				0		46	88	200	0.1	2072487	82.1763	42.908	5063.79	329.945	6.51844	35.8002	1.08533	-0.0394919	-0.617964	-0.107688	0.319801	-0.236664	-0.0909267	0.739	22.6	0.161275	47.703	27.258	3.773	45
The Former Yugoslav Republic of Macedonia	2012	MKD	Upper middle income	EURO				0		62	93	500	0.1	2074278	82.2473	42.875	4698.14	310.751	6.6134	35.2506	1.26959	-0.0284961	-0.49265	-0.0701415	0.352273	-0.220717	-0.0409161	0.74	22.1	0.153651	47.237	27.748	4.282	44
The Former Yugoslav Republic of Macedonia	2013	MKD	Upper middle income	EURO				0		78		500	0.1	2076067	82.3183	42.811	5210.68	350.234	6.71869	33.7102	0.267569	-0.0575456	-0.416076	-0.0528186	0.330022	-0.199623	-0.0454067	0.743	23.5	0.146653	47.545	27.962	4.48	44
The Former Yugoslav Republic of Macedonia	2014	MKD	Upper middle income	EURO				0		98	93	500	0.1	2077775	82.386	42.716	5468.48	343.935	6.29012	34.9756	0.805277	-0.141482	0.256383	0.131663	0.482774	-0.052509	-0.0220428	0.747	22.8	0.140455					0	1.71	0.76	1.66	1.66	4.08
The Former Yugoslav Republic of Macedonia	2015	MKD	Upper middle income	EURO				0		134		500	0.1	2079328	82.4476	42.592	4840.27	307.485	6.35399	34.369	0.367591	-0.181901	-0.287016	0.118369	0.431718	-0.188812	-0.256081	0.753	21.8	0.135292	37.917	28.736	4.949
The Former Yugoslav Republic of Macedonia	2016	MKD	Upper middle income	EURO				0		167		500	0.1	2080745	82.5038	42.437	5129.16	327.843	6.34411	35.4091	0.725659	-0.236097	-0.351205	0.103797	0.44094	-0.277565	-0.285279	0.757	19.7	0.131454
The Former Yugoslav Republic of Macedonia	2017	MKD	Upper middle income	EURO				0		195	95	500	0.1	2081996	82.5534	42.252	5417.64	0	0	0	0	-0.140359	-0.254323	0.147443	0.504985	-0.241965	-0.307225	0.758	19.2	0.128898
The Former Yugoslav Republic of Macedonia	2018	MKD	Upper middle income	EURO				0		236	93	500	0.1	2082958	82.5915	42.037	6083.72	0	0	0	0	-0.00929528	-0.196676	0.0902431	0.524968	-0.283773	-0.364816	0.759	19.1
Togo	2008	TGO	Low income	AFRO	1870368	1075090	14292840	17238298				100000	3	6083420	111.848	63.413	544.148	23.5656	4.38653	61.9046	12.7357	-0.98822	-0.169522	-1.49657	-0.954002	-0.825199	-0.973131	0.449		67.5057	2.947	0.566	0.018								10681	2474	5642	2651	18	41	2	0	1
Togo	2009	TGO	Low income	AFRO	605326	3245307	11421701	15272334				100000	2.9	6250835	114.926	62.942	538.442	26.0572	4.90102	62.9883	11.9414	-0.978559	-0.165025	-1.37788	-0.863265	-0.88238	-1.01809	0.458		65.2849											18139	3355	12545	4803	25	94	3	1	2
Togo	2010	TGO	Low income	AFRO	1926551	8878290	13512726	24317567	1100.35	23838		100000	2.9	6421679	118.067	62.467	533.509	30.8382	5.85341	62.5941	6.00469	-0.95204	-0.179348	-1.38919	-0.880385	-0.922233	-0.959661	0.468	78.9	63.1405	14.434	2.022	0		0	12.38	0.58	0	0.1	0	18469	4118	11961	5229	32	92	3	1	2
Togo	2011	TGO	Low income	AFRO	1632308	4225730	16113033	21971071	4173	27553	87	100000	2.8	6595943	121.271	61.968	586.329	34.6585	5.98579	61.9733	8.61195	-0.903721	-0.162598	-1.3666	-0.997857	-0.878151	-1.00996	0.48	78.8	60.8367				7							16581	4583	8939	4506	36	70	3	1	1
Togo	2012	TGO	Low income	AFRO	1826647	6300102	12328341	20455090	4404.02	27313	82	110000	2.7	6773807	124.541	61.454	571.839	34.5796	6.12357	57.7582	10.7911	-0.995809	-0.386458	-1.31413	-0.844129	-0.928018	-1.00023	0.484	78.6	57.9648											16613	4530	8043	4668	36	64	2	1	1
Togo	2013	TGO	Low income	AFRO	7254672	3757204	15845876	26857752	4453.36	32493	89	110000	2.7	6954721	127.868	60.939	621.222	38.6238	6.29626	55.3706	17.3714	-0.904472	-0.353711	-1.29496	-0.922264	-0.973495	-1.02688	0.49	78.5	54.5824					0	10.94	0.51	0	0.09	0.6	23774	3919	14999	6958	32	123	3	1	2
Togo	2014	TGO	Low income	AFRO	7767626	2197218	15356578	25321422	4462.37	36084	86	110000	2.6	7137997	131.237	60.421	640.114	40.1923	6.3589	54.0803	16.15	-0.766489	-0.167127	-1.24951	-0.820263	-0.857216	-0.893285	0.495	78.2	50.7422											17913	3408	9623	5254	29	82	3	0	1
Togo	2015	TGO	Low income	AFRO	1861577	1395383	14905687	18162647	4642	40592		110000	2.5	7323158	134.642	59.9	570.681	35.2137	6.24938	54.5346	16.6205	-0.700787	-0.231348	-1.19306	-0.81778	-0.799474	-0.72385	0.502	78	46.4945	2.98	0.487	0.023								16621	3302	9124	5232	29	80	2	0	1
Togo	2016	TGO	Low income	AFRO	2939725	2014854	19639544	24594123	4860	51381	90	110000	2.4	7509952	138.076	59.372	597.065	38.7714	6.61569	50.4166	20.7046	-0.5459	-0.172354	-1.06853	-0.793302	-0.633554	-0.677395	0.506	77.8	41.894											24814	3368	17746	7252	31	161	3	0	2
Togo	2017	TGO	Low income	AFRO	2695359	4799019	31378021	38872399	3899	59752		110000	2.4	7698475	141.542	58.838	624.545	0	0	0	0	-0.623961	-0.881912	-1.12499	-0.789897	-0.71549	-0.710972	0.51	77.6	36.9922											22088	3464	15221	6511	33	143	3	0	2
Togo	2018	TGO	Low income	AFRO				0	4331	64839		110000	2.3	7889094	145.047	58.298	679.257	0	0	0	0	-0.743136	-0.981703	-1.05779	-0.650607	-0.590871	-0.727537	0.513	77.4
Tonga	2008	TON	Upper middle income	WPRO	0	0	209704	209704						103379	143.582	76.719	3380.61	203.505	6.13216	9.83284	40.1029	-0.0302959	0.283827	-0.458275	-0.772002	0.0736315	-0.655622	0.681		0.649228	35.34	5.534									613	33	553	13	2459	41853	6	0	5
Tonga	2009	TON	Upper middle income	WPRO	31135	74074	205316	310525						103890	144.292	76.665	3062.53	126.703	3.88177	15.1629	4.08618	-0.046902	0.214392	-0.354441	-0.576025	-0.0890908	-0.67799	0.686		0.65025	36.486	5.985	0.386								681	34	617	14	2474	45180	6	0	6
Tonga	2010	TON	Upper middle income	WPRO				0						103986	144.425	76.611	3553.22	177.711	4.74096	11.5451	25.2188	0.292813	0.689703	-0.317205	-0.581013	0.0694312	-0.33433	0.692	54.1	0.65207	38.425	5.572	0.384		14.42	13.45	2.88	0.96	0	0	584	34	519	14	2387	36926	5	0	5
Tonga	2011	TON	Upper middle income	WPRO				0						103562	143.836	76.557	4084.62	168.106	3.85724	13.6961	11.8927	0.321024	0.937798	-0.363656	-0.586746	-0.0166459	-0.331752	0.696	53.8	0.654827											410	35	343	15	2405	23715	4	0	3
Tonga	2012	TON	Upper middle income	WPRO				0						102737	142.69	76.565	4597.74	221.719	5.06484	10.9975	34.8399	0.336212	0.894514	-0.408035	-0.627438	-0.0375959	-0.321158	0.7	53.8	0.658381			0.857								239	35	171	16	2332	11447	2	0	2
Tonga	2013	TON	Upper middle income	WPRO				0			95			101768	141.344	76.618	4428.57	177.031	4.17592	13.871	15.72	0.458545	0.935446	-0.404465	-0.634066	-0.00544012	-0.282676	0.699	54.1	0.662753	38.746	5.223	0.38		14.24	13.29	2.85	0.95	0	3.8	361	36	289	18	2311	18604	3	0	3
Tonga	2014	TON	Upper middle income	WPRO	22703	55676	79715	158094			50			101028	140.317	76.672	4393.94	215.965	5.11393	11.4177	30.1603	0.663713	0.847196	-0.0691487	-0.406627	-0.145887	-0.314499	0.699	54	0.667869											169	39	92	20	2409	5687	2	0	1
Tonga	2015	TON	Upper middle income	WPRO				0						100781	139.974	76.725	4320.64	180.907	4.66809	12.5051	25.2877	0.661657	0.886334	-0.330217	-0.416992	-0.200855	-0.467395	0.714	53.8	0.673641											155	42	73	22	2477	4327	1	0	1
Tonga	2016	TON	Upper middle income	WPRO				0						101133	140.463	76.778	3966.16	203.15	5.26385	10.9758	19.3779	0.642694	0.917815	-0.28205	-0.405249	0.258535	-0.44518	0.715	53.6	0.680042	39.32										107	46	21	24	2586	1212	1	0	0
Tonga	2017	TON	Upper middle income	WPRO				0						101998	141.664	76.831	4217.48	0	0	0	0	0.602258	0.790114	-0.217882	-0.396796	0.306128	-0.160932	0.717	53.4	0.686965											103	51	12	26	2758	626	1	0	0
Tonga	2018	TON	Upper middle income	WPRO				0			95			103197	143.329	76.869	4364.02	0	0	0	0	0.562848	0.879438	0.139355	-0.35129	0.387414	-0.0708953	0.717	53.3
Trinidad and Tobago	2008	TTO	High income	PAHO	409559	13623604	1409723	15442886				0		1314443	256.227	45.598	21204.1	783.951	3.71026	46.7201	0.357825	0.533642	-0.115873	0.172339	0.621322	-0.188821	-0.0643966	0.784		4.33192				25
Trinidad and Tobago	2009	TTO	High income	PAHO	277991	11415268	2117705	13810964				0		1320930	257.491	45.787	14514.1	810.372	5.60089	47.5113	0.240539	0.554205	-0.141282	0.286429	0.555149	-0.178388	-0.0410869	0.786		4.18822	34.7	15.073	4.812	26
Trinidad and Tobago	2010	TTO	High income	PAHO				0				0		1328147	258.898	45.975	16683.4	861.549	5.17828	46.5676	0.216899	0.523346	-0.0508232	0.266488	0.519767	-0.169363	-0.173851	0.788	16.6	4.0929	29.403	18.086	4.826	21	7.83	0.3	0	0	0	0
Trinidad and Tobago	2011	TTO	High income	PAHO				0			83	0		1336178	260.464	46.164	19034.1	912.131	4.8004	44.826	0.193405	0.520743	0.14108	0.324819	0.423528	-0.15396	-0.109661	0.786	17.3	4.02795	32.806	18.212	4.87
Trinidad and Tobago	2012	TTO	High income	PAHO				0			92	0		1344817	262.148	46.329	19157.4	936.591	4.90389	44.6858	0.117958	0.501116	0.104278	0.410598	0.239958	-0.14114	-0.155372	0.784	15.9	3.96389				27
Trinidad and Tobago	2013	TTO	High income	PAHO				0			93	0		1353700	263.879	46.47	20143.7	1017.29	5.1604	43.1729	0.0836485	0.48229	0.0936861	0.362185	0.273381	-0.168494	-0.216616	0.787	16.2	3.90297				27	7.83	0.3	0	0	0	0
Trinidad and Tobago	2014	TTO	High income	PAHO				0			95	0		1362342	265.564	46.587	20270.9	1060.56	5.28134	42.8314	0.0759125	0.473086	0.247864	0.272078	0.230548	-0.0908053	-0.413553	0.788	16.8	3.84689				30
Trinidad and Tobago	2015	TTO	High income	PAHO				0			90	0		1370328	267.12	46.681	18289.7	1115.52	6.21745	41.306	0.10676	0.480534	0.286114	0.232465	0.154461	-0.116	-0.300731	0.796	16.7	3.797	35.093	26.697
Trinidad and Tobago	2016	TTO	High income	PAHO				0				0		1377564	268.531	46.75	16176.9	1063.83	6.5104	40.0809	0.0767049	0.557951	0.286352	0.227782	0.0867226	-0.154072	-0.240274	0.796	18.1	3.75582			5.056
Trinidad and Tobago	2017	TTO	High income	PAHO				0				0		1384072	269.8	46.795	16238.2	0	0	0	0	0.553373	0.276417	0.259402	0.0251167	-0.108632	-0.364543	0.799	18.2	3.72493
Trinidad and Tobago	2018	TTO	High income	PAHO				0				0		1389858	270.927	46.816	17129.9	0	0	0	0	0.565609	0.248051	0.190238	-0.0206371	-0.120507	-0.317267	0.799	18.1
Tuvalu	2008	TUV	Upper middle income	WPRO	46013	6369	47750	100132						10314	343.8	47.235	2936.86	311.989	10.6815	1.19461	1.24536	0.801952	1.33777	-0.571619	-1.09361	0.986986	-0.212134				62.136	9.709	0.971
Tuvalu	2009	TUV	Upper middle income	WPRO	22925	6369	32000	61294						10424	347.467	46.218	2599.9	329.914	12.6172	0.823933	0.320615	0.741996	1.40275	-0.442822	-1.01222	1.02278	-0.215781					11.538
Tuvalu	2010	TUV	Upper middle income	WPRO	0	12000	47641	59641						10530	351	45.204	3022.29	477.205	15.6507	0.645158	7.68743	0.721382	1.42273	-0.487322	-1.15212	0.999276	-0.256462
Tuvalu	2011	TUV	Upper middle income	WPRO	0	20180	156916	177096						10633	354.433	44.193	3640.86	520.387	14.1032	0.794443	2.54575	0.715652	1.30249	-0.795038	-1.2496	0.473808	-0.526983
Tuvalu	2012	TUV	Upper middle income	WPRO				0						10739	357.967	43.185	3507.94	498.69	14.3517	0.812256	2.06811	0.661698	1.29035	-0.693237	-1.23419	0.461472	-0.350455
Tuvalu	2013	TUV	Upper middle income	WPRO	0	10000	24455	34455						10857	361.9	42.186	3454.68	511.702	14.7062	0.76781	3.9283	0.712043	1.28393	-0.659314	-1.30201	0.485198	-0.396406
Tuvalu	2014	TUV	Upper middle income	WPRO				0						10972	365.733	41.214	3398.82	522.289	15.41	0.712586	4.79721	1.04511	1.29933	-0.926686	-0.878795	0.373632	-0.0146536				37.615	9.174	2.752		0	0.18	0	0	0.02	0.02
Tuvalu	2015	TUV	Upper middle income	WPRO				0						11099	369.967	40.27	3197.8	453.069	14.1149	0.273043	5.328	1.0686	1.39129	-0.963521	-0.686199	0.357033	-0.032997
Tuvalu	2016	TUV	Upper middle income	WPRO				0						11225	374.167	39.355	3255.89	507.352	15.454	0.665539	12.1569	1.08174	1.41342	-0.92562	-0.590117	0.465824	0.0305533
Tuvalu	2017	TUV	Upper middle income	WPRO				0						11370	379	38.47	3572.61	0	0	0	0	1.07946	1.24146	-0.743676	-0.789099	0.564909	0.0616561
Tuvalu	2018	TUV	Upper middle income	WPRO				0						11508	383.6	37.613	3700.71	0	0	0	0	1.14602	1.42543	-0.693652	-0.56927	0.529882	0.0285799
Ukraine	2008	UKR	Lower middle income	EURO	2425470	59474129	40530098	102429697				230000	0.9	46258200	79.8491	31.675	3887.24	215.657	5.29498	37.7899	0.691842	0.0906661	0.0424114	-0.718073	-0.533541	-0.681343	-0.838496	0.733		5.67968				87							94007	37439	53607	34643	302	432	2	1	1
Ukraine	2009	UKR	Lower middle income	EURO	786269	38052604	26558619	65397492				230000	0.9	46053300	79.4954	31.498	2543	168.202	6.36455	37.4074	0.829569	0.0590448	-0.301881	-0.833841	-0.570349	-0.758781	-1.03939	0.727		5.27851				94							97532	40530	53351	39960	332	437	2	1	1
Ukraine	2010	UKR	Lower middle income	EURO	906889	38054198	33877730	72838817	3339	21510		230000	0.9	45870700	79.1802	31.404	2965.14	207.354	6.98114	40.8397	0.755709	-0.0840042	0.0131317	-0.784709	-0.515905	-0.807639	-1.02705	0.732	17.9	4.96269	79.104	34.83	0.397	94							95939	42781	48851	41749	348	397	2	1	1
Ukraine	2011	UKR	Lower middle income	EURO	10142397	60423675	36438190	107004262	3592	26181	82	230000	0.9	45706100	78.8961	31.311	3569.76	244.014	6.81617	46.3133	0.44541	-0.132441	-0.0704315	-0.824128	-0.60299	-0.818796	-1.04999	0.737	18.2	4.7078	79.118	34.875	0.385	90							106468	46156	54811	46153	364	432	2	1	1
Ukraine	2012	UKR	Lower middle income	EURO	11041706	71777758	41506392	124325856	3634	39899	84	230000	0.9	45593300	78.7014	31.218	3855.42	275.853	7.11666	43.9411	0.583652	-0.279543	-0.0922749	-0.583062	-0.595474	-0.782897	-1.07738	0.742	17.7	4.42819	79.66	34.991	0.395	89							130982	51193	73793	52950	384	554	3	1	2
Ukraine	2013	UKR	Lower middle income	EURO				0	3548	54040	87	230000	0.9	45489600	78.5224	31.125	4029.72	298.856	7.35535	45.4586	0.651059	-0.315397	-0.777285	-0.64575	-0.624022	-0.804476	-1.13152	0.744	18.1	4.13247	80.038	35.097	0.414	88							128604	56324	66131	53989	398	467	3	1	1
Ukraine	2014	UKR	Lower middle income	EURO				0	3293	64684	85	230000	0.9	45271947	78.1507	31.032	3104.66	197.365	6.63534	52.1922	0.998894	-0.142232	-2.02083	-0.413419	-0.628818	-0.790972	-0.994198	0.747	14.6	3.81762	70.576	30.075	0.339								122590	62315	54449	56245	411	359	3	1	1
Ukraine	2015	UKR	Lower middle income	EURO	2446728	29401491	65889575	97737794	2698	64421	86	230000	0.9	45154029	77.9472	30.939	2124.66	141.797	6.95623	53.9762	2.01405	-0.0867992	-1.9618	-0.523583	-0.594701	-0.81355	-0.979916	0.742	14.8	3.48963											118339	67293	45424	53029	412	278	3	1	1
Ukraine	2016	UKR	Lower middle income	EURO	1678330	24018249	78478612	104175191	2588	89236	86	230000	0.9	45004645	77.6893	30.846	2187.73	141.191	6.72704	54.3384	0.829603	0.000596148	-1.85648	-0.572279	-0.429534	-0.766294	-0.8141	0.746	14.5	3.15265											124407	65141	53526	53420	370	304	3	1	1
Ukraine	2017	UKR	Lower middle income	EURO				0	2340	102916	88	230000	0.9	44831135	77.3898	30.754	2640.68	0	0	0	0	0.0133181	-1.87023	-0.457581	-0.321302	-0.711429	-0.783947	0.747	14.9	2.80816											109967	62470	41461	59771	328	218	2	1	1
Ukraine	2018	UKR	Lower middle income	EURO				0	2229	123516		240000	1	44622516	77.0297	30.648	3095.17	0	0	0	0	-0.0137297	-1.82619	-0.41522	-0.220075	-0.717794	-0.873691	0.75	14.9
United Arab Emirates	2008	ARE	High income	EMRO				0				0		7089487	99.8238	16.613	44498.9	1340.04	2.92848	25.1365	0	-0.912381	0.696905	0.876649	0.567346	0.424308	1.08244	0.821		0.293649	28.979	16.869	4.498	19
United Arab Emirates	2009	ARE	High income	EMRO	0	17553678	29973	17583651				0		7917372	111.481	16.258	32024.2	1339.44	4.04999	16.1004	0	-0.838312	0.920841	0.990985	0.444514	0.404846	0.912934	0.819		0.295384	30.201	15.674	6.759	19
United Arab Emirates	2010	ARE	High income	EMRO	0	25480829	0	25480829				0		8549988	120.388	15.913	33893.3	1359.03	3.87748	17.9457	0	-0.903513	0.801758	0.897961	0.320225	0.32302	0.896254	0.821	0.8	0.296223	27.425	14.675	1.847	19
United Arab Emirates	2011	ARE	High income	EMRO	0	30630854	0	30630854				0		8946777	125.975	15.577	39194.7	1483.97	3.66754	16.884	0	-0.896244	0.912176	1.05526	0.449241	0.504776	1.07753	0.826	0.7	0.29948	29.461	14.824		11
United Arab Emirates	2012	ARE	High income	EMRO	0	32476417	0	32476417				0		9141596	128.719	15.251	40976.5	1441.55	3.42312	16.7388	0	-1.00082	0.863251	1.14961	0.676252	0.53951	1.16352	0.832	0.6	0.304756	30.914	15.167	1.982	11
United Arab Emirates	2013	ARE	High income	EMRO				0				0		9197910	129.512	14.934	42412.6	1556.31	3.59005	17.1558	0	-1.01948	0.894792	1.17637	0.780733	0.619024	1.28084	0.839	0.5	0.312125	34.113	17.783	4.198	12
United Arab Emirates	2014	ARE	High income	EMRO				0			95	0		9214175	129.741	14.625	43751.8	1613.38	3.62966	17.8078	0	-1.06137	0.768909	1.43552	0.992054	0.652227	1.20358	0.847	0.5	0.321441	40.214	20.268	6.182
United Arab Emirates	2015	ARE	High income	EMRO				0				0		9262900	130.427	14.326	38663.4	1401.97	3.58545	17.7896	0	-1.11243	0.759545	1.50961	1.11106	0.640868	1.07193	0.86	0.4	0.33241	50.419	22.373	5.732
United Arab Emirates	2016	ARE	High income	EMRO				0			95	0		9360980	131.808	14.035	38141.8	1323.12	3.51685	18.5654	0	-1.05042	0.564749	1.41593	0.972596	0.849041	1.17171	0.863	0.3	0.343934	55.857	23.944	7.412
United Arab Emirates	2017	ARE	High income	EMRO	0	34579274	0	34579274				0		9487203	133.585	13.752	39811.6	0	0	0	0	-1.09657	0.618491	1.41558	1.01278	0.797669	1.1336	0.864	0.8	0.354629
United Arab Emirates	2018	ARE	High income	EMRO				0	5		95	0		9630959	135.609	13.478	43005	0	0	0	0	-1.10933	0.743238	1.43129	0.931617	0.806448	1.15161	0.866	0.8
Uzbekistan	2008	UZB	Lower middle income	EURO				0				26000	0.1	27302800	64.1815	50.011	1082.29	51.1275	4.80328	49.2315	1.80656	-2.10014	-1.20909	-0.872699	-1.36867	-1.16604	-1.06389	0.653		0.8961				47							9281	3292	5710	2071	315	547	0	0	0
Uzbekistan	2009	UZB	Lower middle income	EURO	0	8236478	7703423	15939901				28000	0.1	27767400	65.2736	49.528	1213.27	61.5607	5.14869	49.4472	1.757	-2.10261	-0.949651	-0.625495	-1.46953	-1.32167	-1.26817	0.658		0.823508				46							15007	4175	10549	3372	394	995	1	0	0
Uzbekistan	2010	UZB	Lower middle income	EURO	0	16985205	6678413	23663618	859	2124		30000	0.1	28562400	67.1425	49.044	1634.31	72.2703	5.35335	46.5299	1.91106	-2.08567	-0.720438	-0.713785	-1.55028	-1.41597	-1.29723	0.665	42.6	0.773935	122.281	25.352	0.375	44							11638	5106	6232	2864	471	574	0	0	0
Uzbekistan	2011	UZB	Lower middle income	EURO	0	12636531	6513177	19149708	1129	2910	85	32000	0.2	29339400	68.969	48.85	1926.29	84.4077	5.34428	46.0698	2.22427	-2.12443	-0.599719	-0.685036	-1.56115	-1.44582	-1.37055	0.672	42.3	0.743677	122.73	24.958	0.372	43							18038	5754	11954	5365	510	1060	1	0	0
Uzbekistan	2012	UZB	Lower middle income	EURO	0	13334449	10771819	24106268	530	3661	90	34000	0.2	29774500	69.9918	48.95	2137.03	104.701	5.97193	47.058	1.53524	-2.03355	-0.518739	-0.910626	-1.57999	-1.29021	-1.30156	0.681	42	0.716626	122.176	24.375	0.378	42							28708	6262	22072	8487	525	1850	1	0	1
Uzbekistan	2013	UZB	Lower middle income	EURO	0	11919410	9396131	21315541	580	6684	92	36000	0.2	30243200	71.0936	49.05	2281.41	114.662	5.9703	46.6197	1.92259	-1.9665	-0.536079	-0.913699	-1.60269	-1.22667	-1.26326	0.688	41.6	0.693641	121.486	23.975	0.375	40							12058	6673	4971	4180	521	388	0	0	0
Uzbekistan	2014	UZB	Lower middle income	EURO	0	11631595	7481521	19113116	536	9826	89	39000	0.2	30757700	72.303	49.15	2492.34	117.369	5.67602	45.4099	1.92021	-1.91325	-0.273109	-0.628322	-1.71077	-1.12966	-1.18522	0.693	41.3	0.675742	120.739	23.685	0.408								17328	7315	9555	5626	527	688	1	0	0
Uzbekistan	2015	UZB	Lower middle income	EURO				0	524	13100	90	42000	0.2	31298900	73.5752	49.25	2615.03	131.505	6.09558	48.4617	1.27865	-1.95614	-0.373036	-0.671829	-1.64244	-1.11121	-1.26196	0.696	40.9	0.663902											14547	8528	5454	5659	562	359	0	0	0
Uzbekistan	2016	UZB	Lower middle income	EURO				0	548	16978	83	45000	0.2	31847900	74.8658	49.35	2567.8	135.111	6.33521	52.2478	1.181	-1.8869	-0.272571	-0.57731	-1.61992	-1.10682	-1.16889	0.701	40.6	0.658291											21732	9935	11195	7753	597	673	1	0	0
Uzbekistan	2017	UZB	Lower middle income	EURO				0	446	21654	83	48000	0.2	32388600	76.1368	49.45	1826.57	0	0	0	0	-1.79664	-0.237844	-0.557881	-1.26057	-1.10796	-1.15929	0.707	40.3	0.659915											23231	11688	10863	8914	641	596	1	0	0
Uzbekistan	2018	UZB	Lower middle income	EURO				0	539	26733		52000	0.2	32955400	77.4692	49.522	1532.37	0	0	0	0	-1.61599	-0.283422	-0.547083	-1.10287	-1.07363	-1.06871	0.71	40.1
Vanuatu	2008	VUT	Lower middle income	WPRO	0	72588	1019770	1092358						224704	18.4335	76.015	2705.6	82.2681	3.04927	8.96869	15.2668	0.478367	1.18416	-0.301644	-0.667709	0.463352	0.287317	0.584		2.37258	16.866	1.154	0.089								1266	49	1188	29	418	10110	5	0	5
Vanuatu	2009	VUT	Lower middle income	WPRO	0	72588	1042180	1114768						230247	18.8882	75.714	2649.62	83.5061	3.15909	8.95445	26.1532	0.505172	1.23061	-0.323945	-0.660708	0.397899	0.304543	0.584		2.42725											1222	55	1135	34	415	8629	5	0	5
Vanuatu	2010	VUT	Lower middle income	WPRO	0	36510	1625013	1661523						236211	19.3774	75.538	2966.86	100.1	3.37519	8.85383	32.869	0.496133	1.27523	-0.272313	-0.750157	0.263579	0.292229	0.585	71	2.4645					125.18	16.27	1.67	0.42	0.42	0	1200	55	1110	35	384	7773	5	0	5
Vanuatu	2011	VUT	Lower middle income	WPRO	0	36482	1847008	1883490			95			242653	19.9059	75.439	3264.54	114.572	3.49828	8.49025	22.7826	0.427274	1.10944	-0.243677	-0.667464	0.274798	0.299263	0.585	71.1	2.49782											509	53	418	35	345	2741	2	0	2
Vanuatu	2012	VUT	Lower middle income	WPRO	0	0	328089	328089						249499	20.4675	75.339	3133.09	118.925	3.76514	8.01056	30.6039	0.395673	1.2017	-0.223222	-0.730835	0.284567	0.336719	0.584	71.2	2.54767	18.545	1.859	1.172								1521	52	1432	35	314	8727	6	0	6
Vanuatu	2013	VUT	Lower middle income	WPRO	0	61703	805583	867286			44			256635	21.0529	75.239	3124.23	131.576	4.15414	7.25231	38.9559	0.437807	1.16039	-0.212575	-0.521672	0.309302	0.288387	0.588	71.1	2.60703					118.69	15.43	1.58	0.4	0.4	2.37	387	50	298	36	284	1685	1	0	1
Vanuatu	2014	VUT	Lower middle income	WPRO				0			95			263888	21.6479	75.139	3088.26	108.804	3.45589	8.8415	71.7926	0.59124	0.636045	-0.533903	-0.322363	0.17862	0.46175	0.589	71	2.66879											186	52	93	38	275	491	1	0	0
Vanuatu	2015	VUT	Lower middle income	WPRO				0			57			271130	22.242	75.039	2801.94	119.242	4.15323	7.56908	41.0243	0.592978	0.478409	-0.783635	-0.349344	0.104122	-0.116814	0.592	71	2.72346											198	57	96	42	283	476	1	0	0
Vanuatu	2016	VUT	Lower middle income	WPRO	0	0	86588	86588						278330	22.8326	74.938	2889.85	109.814	3.69175	8.41932	34.6111	0.664111	0.513114	-0.879916	-0.293116	0.338263	-0.0959523	0.592	71	2.75733	13.853	1.706									156	65	42	48	303	197	1	0	0
Vanuatu	2017	VUT	Lower middle income	WPRO				0						285510	23.4217	74.837	3082.36	0	0	0	0	0.693794	0.701113	-0.901097	-0.331086	0.48792	0.00578192	0.595	70.8	2.75953											153	74	23	56	333	102	1	0	0
Vanuatu	2018	VUT	Lower middle income	WPRO				0						292680	24.0098	74.726	3123.89	0	0	0	0	0.536725	0.837956	-0.491712	-0.474018	0.335895	-0.162942	0.597	70.8
Venezuela (Bolivarian Republic of)	2008	VEN	Upper middle income	PAHO	0	71566952	156014	71722966				0		27635832	31.3314	11.969	11432.7	642.635	5.73029	42.6469	0.00939669	-0.752219	-1.31104	-1.13768	-1.38742	-1.62353	-1.16722	0.753		2.51347											125021	87354	12	107677	1457	0	5	3	0
Venezuela (Bolivarian Republic of)	2009	VEN	Upper middle income	PAHO	0	83078900	345384	83424284				0		28031009	31.7794	11.943	11765.1	803.381	6.97183	42.7872	0.00703883	-0.853561	-1.27601	-0.992998	-1.59309	-1.61791	-1.19218	0.752		2.512				11							130958	89799	139	113492	1401	2	5	3	0
Venezuela (Bolivarian Republic of)	2010	VEN	Upper middle income	PAHO	0	109037329	626411	109663740				0		28439940	32.243	11.917	13825.4	830.411	6.12106	42.9186	0.0128436	-0.870547	-1.25624	-1.11192	-1.62349	-1.65428	-1.22752	0.753	33.2	2.52427											139915	93707	11	121565	1370	0	5	3	0
Venezuela (Bolivarian Republic of)	2011	VEN	Upper middle income	PAHO	0	80352294	133327	80485621			95	0		28888369	32.7514	11.892	10955.3	691.425	6.4369	38.7182	0.00998624	-0.934034	-1.09405	-1.19089	-1.48194	-1.67573	-1.17389	0.764	32.5	2.54978				9							139488	95928	3	121971	1314	0	5	3	0
Venezuela (Bolivarian Republic of)	2012	VEN	Upper middle income	PAHO	0	65915889	702563	66618452			94	0		29362449	33.2889	11.877	12985.5	693.983	5.44087	34.4539	0.0107343	-0.906964	-1.02713	-1.14526	-1.5178	-1.68982	-1.26817	0.767	31.9	2.57955											143255	98284	350	125142	1264	4	5	3	0
Venezuela (Bolivarian Republic of)	2013	VEN	Upper middle income	PAHO	0	71785912	817796	72603708			95	0		29783571	33.7663	11.867	12456.7	635.133	5.18552	33.7442	0.00589747	-0.951577	-1.07763	-1.16714	-1.63042	-1.82113	-1.31403	0.772	31.9	2.61347											133888	95841	91	118491	1160	1	5	3	0
Venezuela (Bolivarian Republic of)	2014	VEN	Upper middle income	PAHO				0				0		30045134	34.0628	11.856	16054.5	906.464	5.77645	29.7827	0.00363513	-1.08376	-0.852002	-1.22676	-1.81514	-1.91632	-1.39956	0.77	32.1	2.65398				8							119797	85244	2	106924	973	0	4	3	0
Venezuela (Bolivarian Republic of)	2015	VEN	Upper middle income	PAHO				0			95	0		30081829	34.1044	11.846	0	1578.44	5.12893	28.2447	0.00212566	-1.09109	-0.977181	-1.21992	-1.88491	-2.03237	-1.39132	0.763	32.4	2.70163											91489	65024	39	82520	701	0	3	2	0
Venezuela (Bolivarian Republic of)	2016	VEN	Upper middle income	PAHO	0	8632384	370000	9002384				0		29846179	33.8373	11.835	0	0	3.21708	39.9597	0	-1.1366	-1.0246	-1.28573	-1.99675	-2.24108	-1.35383	0.752	32.5	2.75502											63071	41594	6	57258	424	0	2	1	0
Venezuela (Bolivarian Republic of)	2017	VEN	Upper middle income	PAHO	0	329374	39957	369331				130000		29390409	33.3206	11.817	0	0	0	0	0	-1.21133	-1.25186	-1.39833	-1.95908	-2.25529	-1.36406	0.735	32.7	2.81163											40138	24195	11	36378	234	0	1	1	0
Venezuela (Bolivarian Republic of)	2018	VEN	Upper middle income	PAHO	7000	2159241	24763117	26929358	406		67	120000		28870195	32.7308	11.792	0	0	0	0	0	-1.4144	-1.34351	-1.58152	-2.33437	-2.33862	-1.46751	0.726	32.9
Viet Nam	2008	VNM	Lower middle income	WPRO	0	8694319	100120174	108814493				200000	0.4	86243413	278.142	70.872	1149.42	58.853	5.14778	37.186	2.20432	-1.49671	0.164629	-0.21215	-0.618174	-0.465127	-0.707145	0.639		12.7917	10.152	6.612	2.278								133543	14718	100457	40291	71	485	2	0	1
Viet Nam	2009	VNM	Lower middle income	WPRO	16036519	17176061	94161904	127374484				210000	0.4	87092252	280.879	70.238	1217.27	64.0885	5.29355	37.2604	2.45538	-1.48267	0.27171	-0.255261	-0.622755	-0.540058	-0.544168	0.65		12.4887	11.022	6.944	2.465								141489	18171	104395	38911	83	476	2	0	1
Viet Nam	2010	VNM	Lower middle income	WPRO	15600379	21431087	102221779	139253245	1427	49428		220000	0.4	87967651	283.703	69.583	1317.89	78.1868	5.96677	37.4203	2.24442	-1.49698	0.148408	-0.259138	-0.616541	-0.591396	-0.623576	0.653	62.7	12.322	12.256	7.06	2.656								131533	22839	92044	41879	99	401	1	0	1
Viet Nam	2011	VNM	Lower middle income	WPRO	0	26088343	73756583	99844926	1231	61424	82	220000	0.4	88871561	286.618	68.92	1525.12	89.0189	5.87398	37.4078	2.35883	-1.45916	0.189088	-0.232507	-0.598831	-0.544895	-0.607309	0.663	62.5	12.2682											149249	28012	108456	47413	117	453	2	0	1
Viet Nam	2012	VNM	Lower middle income	WPRO	0	30327094	65119393	95446487	1294	73711	83	220000	0.4	89802487	289.62	68.248	1735.14	108.157	6.27841	40.7789	2.42123	-1.42007	0.267359	-0.26985	-0.668713	-0.551595	-0.528001	0.668	62.6	12.2226	14.419	8.15	4.498	25							126235	34467	82559	47676	138	331	1	0	1
Viet Nam	2013	VNM	Lower middle income	WPRO				0	1192	84187	85	230000	0.4	90753472	292.687	67.571	1886.67	118.549	6.33501	41.2695	2.23614	-1.3664	0.250577	-0.265643	-0.641062	-0.514795	-0.478266	0.673	62.7	12.187											133880	42299	83572	50866	163	323	1	0	1
Viet Nam	2014	VNM	Lower middle income	WPRO				0	1628	93505	88	230000	0.4	91714595	295.787	66.885	2030.26	116.36	5.78318	41.7223	3.19134	-1.37471	-0.0223474	-0.0704517	-0.587682	-0.359818	-0.436201	0.675	62.2	12.1635	14.171	7.76	3.364	26							119386	51932	60676	51132	193	225	1	1	1
Viet Nam	2015	VNM	Lower middle income	WPRO				0	1692	111482		230000	0.3	92677076	298.891	66.191	2085.1	116.736	5.65262	43.4794	2.15666	-1.35887	0.0699705	0.0673999	-0.482727	-0.339347	-0.426197	0.68	57.8	12.1529	14.092	7.887	3.37								118287	62926	49507	50440	226	177	1	1	1
Viet Nam	2016	VNM	Lower middle income	WPRO				0	1865	124410		230000	0.3	93638724	301.992	65.49	2192.21	122.841	5.65919	44.5728	2.29793	-1.37498	0.233592	0.0197048	-0.453793	0.0753607	-0.452471	0.685	56	12.1588	14.321	8.199	3.354								127762	73771	48672	56825	255	169	1	1	1
Viet Nam	2017	VNM	Lower middle income	WPRO				0	1954	139912		230000	0.3	94596642	305.082	64.787	2365.62	0	0	0	0	-1.40176	0.288423	0.00944251	-0.39828	0.0694744	-0.583135	0.69	55.1	12.178											151337	80235	65929	69737	269	221	2	1	1
Viet Nam	2018	VNM	Lower middle income	WPRO				0	1932	149949		230000	0.3	95540395	308.125	64.081	2566.6	0	0	0	0	-1.4455	0.203266	-0.00344478	-0.385852	-0.00328225	-0.485357	0.693	54.5
Yemen	2008	YEM	Low income	EMRO				0				3800	0.1	21892146	41.4648	69.381	1229.25	69.3574	5.76192	68.6185	2.54177	-1.22097	-2.0111	-0.878457	-0.724551	-0.979925	-0.790496	0.488		1.5799		3.09		7							6864	1887	3724	1668	589	1162	0	0	0
Yemen	2009	YEM	Low income	EMRO	0	126000	4829843	4955843				4400	0.1	22516460	42.6472	68.806	1116.08	65.4778	5.9862	74.2158	2.85075	-1.27141	-2.32702	-1.06739	-0.645173	-1.0871	-1.06922	0.503		1.5397		3.102		7							8532	1833	5348	1977	534	1558	0	0	0
Yemen	2010	YEM	Low income	EMRO	0	442233	1768765	2210998	34	551		5100	0.1	23154855	43.8564	68.224	1334.78	67.5476	5.15933	74.0169	2.41972	-1.33127	-2.42372	-1.01782	-0.619043	-1.08734	-1.18952	0.499	41.7	1.51197	7.028		0.428	7	11.53	4.82	2.09	0.91	0.01	0	9301	1798	6152	2086	490	1677	0	0	0
Yemen	2011	YEM	Low income	EMRO	0	467395	1146525	1613920	22	625		5800	0.1	23807588	45.0927	67.636	1374.62	64.361	4.76953	72.4851	3.61084	-1.39367	-2.4268	-1.14691	-0.837743	-1.28547	-1.22756	0.511	42	1.49584				7							3930	1725	793	1277	437	201	0	0	0
Yemen	2012	YEM	Low income	EMRO				0	30	721	80	6500	0.1	24473178	46.3533	67.042	1446.54	73.8261	5.19594	71.6133	3.52126	-1.35485	-2.43066	-1.27324	-0.688989	-1.26726	-1.24846	0.501	42.3	1.4824				7							4318	1600	1296	1285	373	302	0	0	0
Yemen	2013	YEM	Low income	EMRO				0	32	901	77	7300	0.1	25147109	47.6298	66.441	1607.15	78.3902	4.96083	74.5835	4.66652	-1.33361	-2.37483	-1.22035	-0.727767	-1.17724	-1.24509	0.506	42.3	1.4719				7	11.37	4.75	2.06	0.9	0.01	2.97	4257	1445	1390	1247	307	296	0	0	0
Yemen	2014	YEM	Low income	EMRO				0	39	1355		8000	0.1	25823485	48.9109	65.835	1674	79.7462	4.8418	76.417	6.38128	-1.30101	-2.66558	-1.41087	-0.890108	-1.20026	-1.55512	0.504	42.4	1.46469	7.3	3.104	1.035	7							3464	1230	836	1122	238	161	0	0	0
Yemen	2015	YEM	Low income	EMRO				0	26	1397		8700	0.1	26497889	50.1882	65.223	1608.74	72.0395	5.60373	80.9572	7.78419	-1.52345	-2.68022	-1.6271	-1.12528	-1.27108	-1.47406	0.493	44.9	1.46097											3142	976	811	1033	171	142	0	0	0
Yemen	2016	YEM	Low income	EMRO				0	26	1750		9500	0.1	27168210	51.4579	64.606	1139.87	0	0	0	0	-1.69197	-2.79488	-1.82506	-1.47993	-1.64499	-1.66373	0.477	45.2	1.46158											2402	763	322	890	121	51	0	0	0
Yemen	2017	YEM	Low income	EMRO				0	26	2102		10000	0.1	27834821	52.7205	63.984	963.495	0	0	0	0	-1.69215	-2.94194	-1.91543	-1.45005	-1.75308	-1.59279	0.463	45.4	1.46684											2631	565	849	723	81	122	0	0	0
Yemen	2018	YEM	Low income	EMRO				0	26	2249		11000	0.1	28498687	53.9779	63.358	944.408	0	0	0	0	-1.75075	-3.0025	-2.24435	-1.53621	-1.79039	-1.63797	0.463	45.4
Zambia	2008	ZMB	Lower middle income	AFRO				0				950000	13.3	12848530	17.2837	61.629	1394	54.9289	4.01208	35.0657	41.9562	-0.1611	0.469842	-0.734437	-0.46485	-0.408001	-0.391012	0.507		440.791	6.949	0.608		19							301000	10801	284834	86384	11	293	24	1	22
Zambia	2009	ZMB	Lower middle income	AFRO				0				980000	13.1	13215139	17.7769	61.139	1159.91	50.4259	4.4268	25.9408	57.1853	-0.300324	0.568318	-0.807677	-0.527445	-0.475537	-0.461074	0.521		425.802	7.058	0.595	0.227								250611	9968	235564	72980	10	238	19	1	18
Zambia	2010	ZMB	Lower middle income	AFRO				0	35494.4	349076		1000000	13	13605984	18.3026	60.645	1489.46	54.4209	3.7193	24.4697	45.6202	-0.243016	0.515351	-0.850887	-0.496291	-0.490245	-0.506078	0.531	80.4	411.679	7.171	0.604	0.229	20	1.31	9.25	0.33	0.14	0.04	0	235711	10808	220358	87156	11	218	17	1	16
Zambia	2011	ZMB	Lower middle income	AFRO				0	37571.8	423721		1000000	12.9	14023193	18.8638	60.149	1672.95	56.9118	3.46053	21.576	36.8409	-0.170421	0.509774	-0.65944	-0.438866	-0.456432	-0.396322	0.541	79.8	397.227		1.621	0.252								301846	13182	284747	99450	13	275	21	1	20
Zambia	2012	ZMB	Lower middle income	AFRO	3083180	15829478	263305968	282218626	40124.2	479881	80	1100000	12.7	14465121	19.4583	59.646	1763.09	68.1918	3.93053	17.4267	44.3693	-0.132827	0.660963	-0.47618	-0.426699	-0.365196	-0.284295	0.552	79.2	380.455		1.632	0.278								284422	17179	264144	90136	16	249	19	1	18
Zambia	2013	ZMB	Lower middle income	AFRO				0	42917.4	559764	81	1100000	12.5	14926504	20.079	59.135	1878.9	86.8195	4.69091	11.4058	54.745	-0.106042	0.435933	-0.492518	-0.474008	-0.267562	-0.30679	0.559	78.9	361.572					1.18	8.33	0.3	0.12	0.03	0.45	371465	23576	345728	100738	22	318	25	2	23
Zambia	2014	ZMB	Lower middle income	AFRO				0	45522.2	653701	85	1100000	12.3	15399753	20.7156	58.618	1763.06	66.5557	3.82924	13.8093	32.5483	-0.109601	0.156212	-0.499575	-0.503428	-0.236549	-0.342243	0.565	78.7	340.774											314457	30782	282261	102104	28	254	20	2	18
Zambia	2015	ZMB	Lower middle income	AFRO				0	49796.8	758646	93	1200000	12.1	15879361	21.3607	58.093	1337.8	58.5177	4.4351	12.2405	36.3602	-0.0665448	0.151695	-0.555665	-0.436516	-0.229715	-0.341262	0.57	78.5	318.261											194250	37041	155868	103236	32	137	12	2	10
Zambia	2016	ZMB	Lower middle income	AFRO				0	53877.5	797464	80	1200000	11.8	16363507	22.012	57.562	1280.58	56.5442	4.47721	12.1179	42.4952	-0.30611	0.142808	-0.660059	-0.483593	-0.30044	-0.401866	0.58	78.3	294.149	8.925	0.913	0.699								240394	40784	198306	122595	35	170	14	2	12
Zambia	2017	ZMB	Lower middle income	AFRO	1179334	36689849	401920758	439789941	58700.5	849998		1200000	11.6	16853688	22.6714	57.024	1534.87	0	0	0	0	-0.335299	0.14618	-0.627568	-0.466104	-0.325046	-0.542213	0.589	78	268.659											312268	42792	268176	166857	36	223	18	2	16
Zambia	2018	ZMB	Lower middle income	AFRO				0	56543	964689		1200000	11.3	17351822	23.3415	56.479	1539.9	0	0	0	0	-0.320463	0.141994	-0.559209	-0.442611	-0.344938	-0.656136	0.591	77.8
Zimbabwe	2008	ZWE	Lower middle income	AFRO	43012	354661	26989448	27387121				1300000	16.4	12379549	32.0009	66.44	356.693	0	0	0	0	-1.54903	-1.21395	-1.52804	-2.14083	-1.78162	-1.35569	0.432		865.915		0.544									97869	17144	67726	30366	13	51	8	1	5
Zimbabwe	2009	ZWE	Lower middle income	AFRO	19902882	8883551	61552177	90338610				1200000	15.8	12526968	32.382	66.622	771.599	0	0	0	0	-1.53921	-1.16715	-1.54588	-2.11783	-1.8523	-1.35528	0.448		821.4	12.069	0.599	0.491								144244	16450	109332	43569	13	86	11	1	9
Zimbabwe	2010	ZWE	Lower middle income	AFRO	83955795	20833554	164119186	268908535	21139.5	363261		1200000	15.4	12697723	32.8234	66.804	948.332	84.5308	11.828	36.4775	29.1095	-1.47518	-1.10401	-1.51199	-2.07065	-1.82319	-1.36888	0.472	65.3	780.828	12.089	0.65			0	10.59	0.41	0.09	0.09	0	169276	15613	128034	49640	13	104	13	1	10
Zimbabwe	2011	ZWE	Lower middle income	AFRO	57147636	28642838	171866911	257657385	38175.3	484656	86	1200000	15	12894316	33.3316	66.985	1093.65	67.1804	8.00614	40.1957	22.7147	-1.46376	-0.945329	-1.3716	-1.9349	-1.77967	-1.40175	0.49	65.3	741.12	11.832	0.733		17							129762	15511	82897	48605	13	68	10	1	6
Zimbabwe	2012	ZWE	Lower middle income	AFRO	53542733	34570495	220722218	308835446	58633.2	565665	85	1200000	14.7	13115131	33.9024	67.166	1304.97	65.6381	6.86862	35.4845	19.9979	-1.47197	-0.778662	-1.33626	-1.88853	-1.62998	-1.36814	0.516	65.5	694.831	10.561	0.72	0.257								260236	15902	209869	87316	13	175	19	1	16
Zimbabwe	2013	ZWE	Lower middle income	AFRO	0	34347820	219131824	253479644	58183	665199	86	1300000	14.4	13350356	34.5104	67.346	1430	66.6676	6.59254	30.2161	27.2195	-1.38622	-0.66595	-1.27751	-1.84372	-1.57917	-1.40489	0.527	65.5	642.43	12.436	0.74	0.262		0	9.41	0.37	0.08	0.08	0.52	207604	16814	155548	75654	14	129	15	1	11
Zimbabwe	2014	ZWE	Lower middle income	AFRO				0	58667	758664	90	1300000	14.1	13586681	35.1213	67.496	1434.9	89.0798	8.67039	24.7799	31.7686	-1.25696	-0.71357	-1.2106	-1.90313	-1.43125	-1.39129	0.537	65.5	584.592	11.546	0.763	0.254								216080	18929	160594	79267	16	133	16	1	12
Zimbabwe	2015	ZWE	Lower middle income	AFRO				0	57378	837523	86	1300000	13.8	13814629	35.7106	67.615	1445.07	94.29	9.2562	25.7864	22.718	-1.1659	-0.618156	-1.15787	-1.65355	-1.31753	-1.31046	0.544	65.7	521.992											308631	22117	247188	108302	18	201	22	2	18
Zimbabwe	2016	ZWE	Lower middle income	AFRO	78079249	47579673	283828088	409487010	59599	920757	87	1300000	13.4	14030390	36.2683	67.704	1464.58	93.9422	9.41367	21.2427	25.4213	-1.18099	-0.619938	-1.15835	-1.72011	-1.36823	-1.25939	0.549	65.7	455.192											245289	26336	176260	98879	21	140	17	2	12
Zimbabwe	2017	ZWE	Lower middle income	AFRO	78163197	49632062	290176344	417971603	60570	1046281	87	1300000	13.1	14236745	36.8017	67.763	1602.4	0	0	0	0	-1.19642	-0.708677	-1.18872	-1.56333	-1.37786	-1.27358	0.553	65.7	384.991											240349	30892	168275	111140	24	130	17	2	12
Zimbabwe	2018	ZWE	Lower middle income	AFRO				0	59621	1150543		1300000	12.7	14439018	37.3246	67.791	2147	0	0	0	0	-1.13476	-0.707054	-1.19886	-1.58389	-1.27363	-1.23562	0.563	65.6
[truncated: 15 more columns]

## Sheet: UNAIDsreg
Angola	AFRICA - EAST AND SOUTHERN
Botswana	AFRICA - EAST AND SOUTHERN
Comoros	AFRICA - EAST AND SOUTHERN
Eritrea	AFRICA - EAST AND SOUTHERN
Eswatini	AFRICA - EAST AND SOUTHERN
Ethiopia	AFRICA - EAST AND SOUTHERN
Kenya	AFRICA - EAST AND SOUTHERN
Lesotho	AFRICA - EAST AND SOUTHERN
Madagascar	AFRICA - EAST AND SOUTHERN
Malawi	AFRICA - EAST AND SOUTHERN
Mauritius	AFRICA - EAST AND SOUTHERN
Mozambique	AFRICA - EAST AND SOUTHERN
Namibia	AFRICA - EAST AND SOUTHERN
Rwanda	AFRICA - EAST AND SOUTHERN
Seychelles	AFRICA - EAST AND SOUTHERN
South Africa	AFRICA - EAST AND SOUTHERN
South Sudan	AFRICA - EAST AND SOUTHERN
Uganda	AFRICA - EAST AND SOUTHERN
United Republic of Tanzania	AFRICA - EAST AND SOUTHERN
Zambia	AFRICA - EAST AND SOUTHERN
Zimbabwe	AFRICA - EAST AND SOUTHERN
Benin	AFRICA - WEST AND CENTRAL
Burkina Faso	AFRICA - WEST AND CENTRAL
Burundi	AFRICA - WEST AND CENTRAL
Cameroon	AFRICA - WEST AND CENTRAL
Cabo Verde	AFRICA - WEST AND CENTRAL
Central African Republic	AFRICA - WEST AND CENTRAL
Chad	AFRICA - WEST AND CENTRAL
Congo	AFRICA - WEST AND CENTRAL
Côte d'Ivoire	AFRICA - WEST AND CENTRAL
Democratic Republic of the Congo	AFRICA - WEST AND CENTRAL
Equatorial Guinea	AFRICA - WEST AND CENTRAL
Gabon	AFRICA - WEST AND CENTRAL
Gambia	AFRICA - WEST AND CENTRAL
Ghana	AFRICA - WEST AND CENTRAL
Guinea	AFRICA - WEST AND CENTRAL
Guinea-Bissau	AFRICA - WEST AND CENTRAL
Liberia	AFRICA - WEST AND CENTRAL
Mali	AFRICA - WEST AND CENTRAL
Mauritania	AFRICA - WEST AND CENTRAL
Niger	AFRICA - WEST AND CENTRAL
Nigeria	AFRICA - WEST AND CENTRAL
Sao Tome and Principe	AFRICA - WEST AND CENTRAL
Senegal	AFRICA - WEST AND CENTRAL
Sierra Leone	AFRICA - WEST AND CENTRAL
Togo	AFRICA - WEST AND CENTRAL
Afghanistan	ASIA AND PACIFIC
Australia	ASIA AND PACIFIC
Bangladesh	ASIA AND PACIFIC
Bhutan	ASIA AND PACIFIC
Brunei Darussalam	ASIA AND PACIFIC
Cambodia	ASIA AND PACIFIC
China	ASIA AND PACIFIC
Democratic People's Republic of Korea	ASIA AND PACIFIC
Micronesia (Federated States of)	ASIA AND PACIFIC
Fiji	ASIA AND PACIFIC
India	ASIA AND PACIFIC
Indonesia	ASIA AND PACIFIC
Japan	ASIA AND PACIFIC
Kiribati	ASIA AND PACIFIC
Lao People's Democratic Republic	ASIA AND PACIFIC
Malaysia	ASIA AND PACIFIC
Maldives	ASIA AND PACIFIC
Marshall Islands	ASIA AND PACIFIC
Mongolia	ASIA AND PACIFIC
Myanmar	ASIA AND PACIFIC
Nauru	ASIA AND PACIFIC
Nepal	ASIA AND PACIFIC
New Zealand	ASIA AND PACIFIC
Pakistan	ASIA AND PACIFIC
Palau	ASIA AND PACIFIC
Papua New Guinea	ASIA AND PACIFIC
Philippines	ASIA AND PACIFIC
Republic of Korea	ASIA AND PACIFIC
Samoa	ASIA AND PACIFIC
Singapore	ASIA AND PACIFIC
Solomon Islands	ASIA AND PACIFIC
Sri Lanka	ASIA AND PACIFIC
Thailand	ASIA AND PACIFIC
Timor-Leste	ASIA AND PACIFIC
Tonga	ASIA AND PACIFIC
Tuvalu	ASIA AND PACIFIC
Vanuatu	ASIA AND PACIFIC
Viet Nam	ASIA AND PACIFIC
Albania	EASTERN EUROPE AND CENTRAL ASIA
Armenia	EASTERN EUROPE AND CENTRAL ASIA
Azerbaijan	EASTERN EUROPE AND CENTRAL ASIA
Belarus	EASTERN EUROPE AND CENTRAL ASIA
Bosnia and Herzegovina	EASTERN EUROPE AND CENTRAL ASIA
Georgia	EASTERN EUROPE AND CENTRAL ASIA
Kazakhstan	EASTERN EUROPE AND CENTRAL ASIA
Kyrgyzstan	EASTERN EUROPE AND CENTRAL ASIA
Montenegro	EASTERN EUROPE AND CENTRAL ASIA
Republic of Moldova	EASTERN EUROPE AND CENTRAL ASIA
Russian Federation	EASTERN EUROPE AND CENTRAL ASIA
Tajikistan	EASTERN EUROPE AND CENTRAL ASIA
The Former Yugoslav Republic of Macedonia	EASTERN EUROPE AND CENTRAL ASIA
Turkmenistan	EASTERN EUROPE AND CENTRAL ASIA
Ukraine	EASTERN EUROPE AND CENTRAL ASIA
Uzbekistan	EASTERN EUROPE AND CENTRAL ASIA
Antigua and Barbuda	LATIN AMERICA AND THE CARIBBEAN
Argentina	LATIN AMERICA AND THE CARIBBEAN
Bahamas	LATIN AMERICA AND THE CARIBBEAN
Barbados	LATIN AMERICA AND THE CARIBBEAN
Belize	LATIN AMERICA AND THE CARIBBEAN
Bolivia (Plurinational State of)	LATIN AMERICA AND THE CARIBBEAN
Brazil	LATIN AMERICA AND THE CARIBBEAN
Chile	LATIN AMERICA AND THE CARIBBEAN
Colombia	LATIN AMERICA AND THE CARIBBEAN
Costa Rica	LATIN AMERICA AND THE CARIBBEAN
Cuba	LATIN AMERICA AND THE CARIBBEAN
Dominica	LATIN AMERICA AND THE CARIBBEAN
Dominican Republic	LATIN AMERICA AND THE CARIBBEAN
Ecuador	LATIN AMERICA AND THE CARIBBEAN
El Salvador	LATIN AMERICA AND THE CARIBBEAN
Grenada	LATIN AMERICA AND THE CARIBBEAN
Guatemala	LATIN AMERICA AND THE CARIBBEAN
Guyana	LATIN AMERICA AND THE CARIBBEAN
Haiti	LATIN AMERICA AND THE CARIBBEAN
Honduras	LATIN AMERICA AND THE CARIBBEAN
Jamaica	LATIN AMERICA AND THE CARIBBEAN
Mexico	LATIN AMERICA AND THE CARIBBEAN
Nicaragua	LATIN AMERICA AND THE CARIBBEAN
Panama	LATIN AMERICA AND THE CARIBBEAN
Paraguay	LATIN AMERICA AND THE CARIBBEAN
Peru	LATIN AMERICA AND THE CARIBBEAN
Saint Kitts and Nevis	LATIN AMERICA AND THE CARIBBEAN
Saint Lucia	LATIN AMERICA AND THE CARIBBEAN
Saint Vincent and the Grenadines	LATIN AMERICA AND THE CARIBBEAN
Suriname	LATIN AMERICA AND THE CARIBBEAN
Trinidad and Tobago	LATIN AMERICA AND THE CARIBBEAN
Uruguay	LATIN AMERICA AND THE CARIBBEAN
Venezuela (Bolivarian Republic of)	LATIN AMERICA AND THE CARIBBEAN
Algeria	NORTH AFRICA AND MIDDLE EAST
Bahrain	NORTH AFRICA AND MIDDLE EAST
Djibouti	NORTH AFRICA AND MIDDLE EAST
Egypt	NORTH AFRICA AND MIDDLE EAST
Iraq	NORTH AFRICA AND MIDDLE EAST
Iran (Islamic Republic of)	NORTH AFRICA AND MIDDLE EAST
Jordan	NORTH AFRICA AND MIDDLE EAST
Kuwait	NORTH AFRICA AND MIDDLE EAST
Lebanon	NORTH AFRICA AND MIDDLE EAST
Libya	NORTH AFRICA AND MIDDLE EAST
Morocco	NORTH AFRICA AND MIDDLE EAST
Oman	NORTH AFRICA AND MIDDLE EAST
Qatar	NORTH AFRICA AND MIDDLE EAST
Saudi Arabia	NORTH AFRICA AND MIDDLE EAST
Somalia	NORTH AFRICA AND MIDDLE EAST
Sudan	NORTH AFRICA AND MIDDLE EAST
Syrian Arab Republic	NORTH AFRICA AND MIDDLE EAST
Tunisia	NORTH AFRICA AND MIDDLE EAST
United Arab Emirates	NORTH AFRICA AND MIDDLE EAST
Yemen	NORTH AFRICA AND MIDDLE EAST
Andorra	WESTERN AND CENTRAL EUROPE AND NORTH AMERICA
Austria	WESTERN AND CENTRAL EUROPE AND NORTH AMERICA
Belgium	WESTERN AND CENTRAL EUROPE AND NORTH AMERICA
Bulgaria	WESTERN AND CENTRAL EUROPE AND NORTH AMERICA
Canada	WESTERN AND CENTRAL EUROPE AND NORTH AMERICA
Croatia	WESTERN AND CENTRAL EUROPE AND NORTH AMERICA
Cyprus	WESTERN AND CENTRAL EUROPE AND NORTH AMERICA
Czechia	WESTERN AND CENTRAL EUROPE AND NORTH AMERICA
Denmark	WESTERN AND CENTRAL EUROPE AND NORTH AMERICA
Estonia	WESTERN AND CENTRAL EUROPE AND NORTH AMERICA
Finland	WESTERN AND CENTRAL EUROPE AND NORTH AMERICA
France	WESTERN AND CENTRAL EUROPE AND NORTH AMERICA
Germany	WESTERN AND CENTRAL EUROPE AND NORTH AMERICA
Greece	WESTERN AND CENTRAL EUROPE AND NORTH AMERICA
Hungary	WESTERN AND CENTRAL EUROPE AND NORTH AMERICA
Iceland	WESTERN AND CENTRAL EUROPE AND NORTH AMERICA
Ireland	WESTERN AND CENTRAL EUROPE AND NORTH AMERICA
Israel	WESTERN AND CENTRAL EUROPE AND NORTH AMERICA
Italy	WESTERN AND CENTRAL EUROPE AND NORTH AMERICA
Latvia	WESTERN AND CENTRAL EUROPE AND NORTH AMERICA
Lithuania	WESTERN AND CENTRAL EUROPE AND NORTH AMERICA
Luxembourg	WESTERN AND CENTRAL EUROPE AND NORTH AMERICA
Netherlands	WESTERN AND CENTRAL EUROPE AND NORTH AMERICA
Norway	WESTERN AND CENTRAL EUROPE AND NORTH AMERICA
Poland	WESTERN AND CENTRAL EUROPE AND NORTH AMERICA
Portugal	WESTERN AND CENTRAL EUROPE AND NORTH AMERICA
Romania	WESTERN AND CENTRAL EUROPE AND NORTH AMERICA
Serbia	WESTERN AND CENTRAL EUROPE AND NORTH AMERICA
Slovakia	WESTERN AND CENTRAL EUROPE AND NORTH AMERICA
Slovenia	WESTERN AND CENTRAL EUROPE AND NORTH AMERICA
Spain	WESTERN AND CENTRAL EUROPE AND NORTH AMERICA
Sweden	WESTERN AND CENTRAL EUROPE AND NORTH AMERICA
Switzerland	WESTERN AND CENTRAL EUROPE AND NORTH AMERICA
Turkey	WESTERN AND CENTRAL EUROPE AND NORTH AMERICA
United Kingdom of Great Britain and Northern Ireland	WESTERN AND CENTRAL EUROPE AND NORTH AMERICA
United States of America	WESTERN AND CENTRAL EUROPE AND NORTH AMERICA

## Sheet: PMTCT preganantWreART
Country	2010	2011	2012	2013	2014	2015	2016	2017	2018	2019
Afghanistan	2	1	1	3	4	3	4	8	7		code	Country	Value	Year
Albania											Afghanistan2010	Afghanistan	2	2010
Algeria	54	49	40	57	28	25	40	47	53		Afghanistan2011	Afghanistan	1	2011
Angola	19	13	15	26	39	36	32	30	41		Afghanistan2012	Afghanistan	1	2012
Argentina											Afghanistan2013	Afghanistan	3	2013
Armenia											Afghanistan2014	Afghanistan	4	2014
Australia	100	100	100	100	100	100	100	100	100		Afghanistan2015	Afghanistan	3	2015
Austria											Afghanistan2016	Afghanistan	4	2016
Azerbaijan	11	19	25	38	55	55	68	90	86		Afghanistan2017	Afghanistan	8	2017
Bahamas											Afghanistan2018	Afghanistan	7	2018
Bahrain														2010
Bangladesh														2011
Barbados														2012
Belarus	64	53	63	92	88	90	97	99	100					2013
Belgium														2014
Belize														2015
Benin	21	28	32	30	54	89	100	100	100					2016
Bhutan														2017
Bolivia (Plurinational State of)	41	53	79	66	69	83	98	92	93					2018
Bosnia and Herzegovina											Algeria2010	Algeria	54	2010
Botswana	75	69	86	87	80	83	83	96	100		Algeria2011	Algeria	49	2011
Brazil											Algeria2012	Algeria	40	2012
Brunei Darussalam											Algeria2013	Algeria	57	2013
Bulgaria											Algeria2014	Algeria	28	2014
Burkina Faso	37	42	45	48	63	72	76	86	79		Algeria2015	Algeria	25	2015
Burundi	44	46	48	55	63	72	84	78	75		Algeria2016	Algeria	40	2016
Cabo Verde											Algeria2017	Algeria	47	2017
Cambodia	33	44	49	58	67	80	83	96	92		Algeria2018	Algeria	53	2018
Cameroon	44	51	60	81	81	100	91	94	91		Angola2010	Angola	19	2010
Canada											Angola2011	Angola	13	2011
Central African Republic	32	42	48	29	51	57	85	65	72		Angola2012	Angola	15	2012
Chad	15	18	26	43	61	47	44	49	59		Angola2013	Angola	26	2013
Chile	82	74	72	100	90	79	95	89	100		Angola2014	Angola	39	2014
China											Angola2015	Angola	36	2015
Colombia											Angola2016	Angola	32	2016
Comoros											Angola2017	Angola	30	2017
Congo	13	30	24	31	25	24	14	15	10		Angola2018	Angola	41	2018
Costa Rica	40	40	40	40	48	41	41	49	58					2010
Croatia														2011
Cuba	64	100	100	74	63	97	85	89	100					2012
Cyprus														2013
Czechia														2014
Côte d'Ivoire	46	43	57	71	82	84	83	87	86					2015
Democratic People's Republic of Korea	0	0	0	0	0	0	0	0	0					2016
Democratic Republic of the Congo	6	9	9	22	36	43	47	44	36					2017
Denmark														2018
Djibouti	12	16	17	14	31	42	52	35	46					2010
Dominican Republic	54	81	100	83	98	87	94	89	89					2011
Ecuador	49	52	55	55	56	56	56	56	57					2012
Egypt	12	6	7	24	17	14	19	17	15					2013
El Salvador	28	35	50	59	58	56	52	54	47					2014
Equatorial Guinea	16	8	13	59	56	44	67	61	49					2015
Eritrea	17	28	48	53	60	50	37	41	46					2016
Estonia														2017
Eswatini	66	84	84	86	80	87	91	83	97					2018
Ethiopia	26	39	61	72	74	81	73	70	87		Australia2010	Australia	100	2010
Fiji											Australia2011	Australia	100	2011
Finland											Australia2012	Australia	100	2012
France	100	100	100	100	100	100	100	100	100		Australia2013	Australia	100	2013
Gabon	22	29	36	46	46	55	67	62	67		Australia2014	Australia	100	2014
Gambia	59	79	99	65	63	74	63	60	56		Australia2015	Australia	100	2015
Georgia											Australia2016	Australia	100	2016
Germany											Australia2017	Australia	100	2017
Ghana	37	50	55	44	51	48	61	67	73		Australia2018	Australia	100	2018
Greece														2010
Guatemala	34	44	33	52	48	30	39	42	53					2011
Guinea														2012
Guinea-Bissau	18	25	38	61	98	82	78	76	56					2013
Guyana	37	49	55	76	64	74	73	63	78					2014
Haiti	37	61	80	86	74	76	72	76	84					2015
Honduras	71	71	77	70	67	61	59	64	73					2016
Hungary														2017
Iceland														2018
India											Azerbaijan2010	Azerbaijan	11	2010
Indonesia											Azerbaijan2011	Azerbaijan	19	2011
Iran (Islamic Republic of)	15	18	30	32	40	53	61	67	78		Azerbaijan2012	Azerbaijan	25	2012
Ireland											Azerbaijan2013	Azerbaijan	38	2013
Israel											Azerbaijan2014	Azerbaijan	55	2014
Italy	89	88	85	83	80	78	76	74	70		Azerbaijan2015	Azerbaijan	55	2015
Jamaica	53	44	44	44	62	70	69	71	71		Azerbaijan2016	Azerbaijan	68	2016
Japan											Azerbaijan2017	Azerbaijan	90	2017
Jordan											Azerbaijan2018	Azerbaijan	86	2018
Kazakhstan	89	98	95	96	97	92	97	98	99					2010
Kenya	49	68	55	57	67	85	87	80	88					2011
Kuwait														2012
Kyrgyzstan	69	48	81	83	86	61	75	77	82					2013
Lao People's Democratic Republic	13	25	24	27	15	18	40	41	49					2014
Latvia														2015
Lebanon														2016
Lesotho	64	87	86	82	88	89	83	78	86					2017
Liberia	21	32	34	27	28	53	64	74	89					2018
Libya	0	0	0	0	0	0	48	48	66					2010
Lithuania														2011
Luxembourg														2012
Madagascar	4	23	14	10	8	6	3	10	22					2013
Malawi	27	49	67	69	76	82	89	99	100					2014
Malaysia	79	83	81	77	83	96	99	97	99					2015
Mali	28	39	41	24	26	30	26	26	26					2016
Malta														2017
Mauritania	12	13	6	13	89	86	28	21	34					2018
Mauritius	80	88	100	100	100	100	100	100	100					2010
Mexico														2011
Mongolia														2012
Montenegro														2013
Morocco	39	38	59	53	59	49	61	59	62					2014
Mozambique	24	50	78	83	92	95	89	100	100					2015
Myanmar	35	43	50	54	64	69	77	79	85					2016
Namibia	65	71	62	78	90	98	100	100	100					2017
Nepal	14	24	32	39	48	47	63	72	58					2018
Netherlands	51	50	50	55	61	65	70	75	79					2010
New Zealand														2011
Nicaragua	61	79	89	77	77	86	86	87	98					2012
Niger	87	66	58	58	70	47	77	51	50					2013
Nigeria	27	33	40	53	62	53	56	51	43					2014
North Macedonia														2015
Norway														2016
Oman														2017
Pakistan	1	3	2	5	2	7	4	6	10					2018
Panama											Belarus2010	Belarus	64	2010
Papua New Guinea	5	16	25	34	42	35	41	50	64		Belarus2011	Belarus	53	2011
Paraguay	50	67	61	58	67	57	71	71	77		Belarus2012	Belarus	63	2012
Peru	39	59	69	71	71	66	70	71	84		Belarus2013	Belarus	92	2013
Philippines	14	16	14	8	12	14	16	18	20		Belarus2014	Belarus	88	2014
Poland											Belarus2015	Belarus	90	2015
Portugal											Belarus2016	Belarus	97	2016
Qatar											Belarus2017	Belarus	99	2017
Republic of Korea											Belarus2018	Belarus	100	2018
Republic of Moldova	63	62	68	69	69	77	83	88	76					2010
Romania	100	100	100	100	100	100	100	100	100					2011
Russian Federation														2012
Rwanda	61	96	84	89	95	100	92	88	89					2013
Saudi Arabia														2014
Senegal	23	28	34	49	44	56	59	57	67					2015
Serbia														2016
Sierra Leone	28	35	44	38	37	46	52	54	62					2017
Singapore														2018
Slovakia														2010
Slovenia														2011
Somalia	0	3	7	4	6	14	16	18	21					2012
South Africa	71	88	90	96	97	97	98	93	96					2013
South Sudan	8	11	12	21	20	43	29	55	57					2014
Spain	100	100	100	100	100	100	100	100	100					2015
Sri Lanka														2016
Sudan	4	4	5	4	6	6	5	8	6					2017
Suriname	62	91	90	90	94	100	89	78	76					2018
Sweden											Benin2010	Benin	21	2010
Switzerland											Benin2011	Benin	28	2011
Syrian Arab Republic											Benin2012	Benin	32	2012
Tajikistan	43	54	65	72	99	97	96	81	98		Benin2013	Benin	30	2013
Thailand	94	94	94	94	95	96	97	97	98		Benin2014	Benin	54	2014
Timor-Leste											Benin2015	Benin	89	2015
Togo	30	63	67	70	71	76	82	67	75		Benin2016	Benin	100	2016
Trinidad and Tobago											Benin2017	Benin	100	2017
Tunisia	32	35	30	35	71	42	28	24	23		Benin2018	Benin	100	2018
Turkey											Bhutan2010	Bhutan	41	2010
Turkmenistan	0	0	0	0	0	0	0	0	0		Bhutan2011	Bhutan	53	2011
Uganda	30	51	82	91	100	100	100	98	100		Bhutan2012	Bhutan	79	2012
Ukraine	87	91	91	91	92	91	91	92	92		Bhutan2013	Bhutan	66	2013
United Arab Emirates											Bhutan2014	Bhutan	69	2014
United Kingdom											Bhutan2015	Bhutan	83	2015
United Republic of Tanzania	54	70	97	95	89	85	82	92	95		Bhutan2016	Bhutan	98	2016
United States											Bhutan2017	Bhutan	92	2017
Uruguay											Bhutan2018	Bhutan	93	2018
Uzbekistan	13	25	65	69	76	59	78	65	75		Bolivia (Plurinational State of)2010	Bolivia (Plurinational State of)	41	2010
Venezuela (Bolivarian Republic of)	12	12	15	18	24	24	26	22	24		Bolivia (Plurinational State of)2011	Bolivia (Plurinational State of)	53	2011
Viet Nam	45	40	42	40	56	60	68	74	76		Bolivia (Plurinational State of)2012	Bolivia (Plurinational State of)	79	2012
Yemen	28	17	23	24	28	19	18	18	18		Bolivia (Plurinational State of)2013	Bolivia (Plurinational State of)	66	2013
Zambia	67	70	73	77	82	86	85	90	90		Bolivia (Plurinational State of)2014	Bolivia (Plurinational State of)	69	2014
Zimbabwe	30	52	79	79	81	81	87	90	91		Bolivia (Plurinational State of)2015	Bolivia (Plurinational State of)	83	2015
Global	45	58	68	74	80	82	82	82	84		Bolivia (Plurinational State of)2016	Bolivia (Plurinational State of)	98	2016
											Bolivia (Plurinational State of)2017	Bolivia (Plurinational State of)	92	2017
											Bolivia (Plurinational State of)2018	Bolivia (Plurinational State of)	93	2018
											Botswana2010	Botswana	75	2010
											Botswana2011	Botswana	69	2011
											Botswana2012	Botswana	86	2012
											Botswana2013	Botswana	87	2013
											Botswana2014	Botswana	80	2014
											Botswana2015	Botswana	83	2015
											Botswana2016	Botswana	83	2016
											Botswana2017	Botswana	96	2017
											Botswana2018	Botswana	100	2018
											Burkina Faso2010	Burkina Faso	37	2010
											Burkina Faso2011	Burkina Faso	42	2011
											Burkina Faso2012	Burkina Faso	45	2012
											Burkina Faso2013	Burkina Faso	48	2013
											Burkina Faso2014	Burkina Faso	63	2014
											Burkina Faso2015	Burkina Faso	72	2015
											Burkina Faso2016	Burkina Faso	76	2016
											Burkina Faso2017	Burkina Faso	86	2017
											Burkina Faso2018	Burkina Faso	79	2018
											Burundi2010	Burundi	44	2010
											Burundi2011	Burundi	46	2011
											Burundi2012	Burundi	48	2012
											Burundi2013	Burundi	55	2013
											Burundi2014	Burundi	63	2014
											Burundi2015	Burundi	72	2015
											Burundi2016	Burundi	84	2016
											Burundi2017	Burundi	78	2017
											Burundi2018	Burundi	75	2018
											Cambodia2010	Cambodia	33	2010
											Cambodia2011	Cambodia	44	2011
											Cambodia2012	Cambodia	49	2012
											Cambodia2013	Cambodia	58	2013
											Cambodia2014	Cambodia	67	2014
											Cambodia2015	Cambodia	80	2015
											Cambodia2016	Cambodia	83	2016
											Cambodia2017	Cambodia	96	2017
											Cambodia2018	Cambodia	92	2018
											Cameroon2010	Cameroon	44	2010
											Cameroon2011	Cameroon	51	2011
											Cameroon2012	Cameroon	60	2012
											Cameroon2013	Cameroon	81	2013
											Cameroon2014	Cameroon	81	2014
											Cameroon2015	Cameroon	100	2015
											Cameroon2016	Cameroon	91	2016
											Cameroon2017	Cameroon	94	2017
											Cameroon2018	Cameroon	91	2018
											Central African Republic2010	Central African Republic	32	2010
											Central African Republic2011	Central African Republic	42	2011
											Central African Republic2012	Central African Republic	48	2012
											Central African Republic2013	Central African Republic	29	2013
											Central African Republic2014	Central African Republic	51	2014
											Central African Republic2015	Central African Republic	57	2015
											Central African Republic2016	Central African Republic	85	2016
											Central African Republic2017	Central African Republic	65	2017
											Central African Republic2018	Central African Republic	72	2018
											Chad2010	Chad	15	2010
											Chad2011	Chad	18	2011
											Chad2012	Chad	26	2012
											Chad2013	Chad	43	2013
											Chad2014	Chad	61	2014
											Chad2015	Chad	47	2015
											Chad2016	Chad	44	2016
											Chad2017	Chad	49	2017
											Chad2018	Chad	59	2018
											Chile2010	Chile	82	2010
											Chile2011	Chile	74	2011
											Chile2012	Chile	72	2012
											Chile2013	Chile	100	2013
											Chile2014	Chile	90	2014
											Chile2015	Chile	79	2015
											Chile2016	Chile	95	2016
											Chile2017	Chile	89	2017
											Chile2018	Chile	100	2018
											Congo2010	Congo	13	2010
											Congo2011	Congo	30	2011
											Congo2012	Congo	24	2012
											Congo2013	Congo	31	2013
											Congo2014	Congo	25	2014
											Congo2015	Congo	24	2015
											Congo2016	Congo	14	2016
											Congo2017	Congo	15	2017
											Congo2018	Congo	10	2018
											Costa Rica2010	Costa Rica	40	2010
											Costa Rica2011	Costa Rica	40	2011
											Costa Rica2012	Costa Rica	40	2012
											Costa Rica2013	Costa Rica	40	2013
											Costa Rica2014	Costa Rica	48	2014
											Costa Rica2015	Costa Rica	41	2015
											Costa Rica2016	Costa Rica	41	2016
											Costa Rica2017	Costa Rica	49	2017
											Costa Rica2018	Costa Rica	58	2018
											Cuba2010	Cuba	64	2010
											Cuba2011	Cuba	100	2011
											Cuba2012	Cuba	100	2012
											Cuba2013	Cuba	74	2013
											Cuba2014	Cuba	63	2014
											Cuba2015	Cuba	97	2015
											Cuba2016	Cuba	85	2016
											Cuba2017	Cuba	89	2017
											Cuba2018	Cuba	100	2018
											Côte d'Ivoire2010	Côte d'Ivoire	46	2010
											Côte d'Ivoire2011	Côte d'Ivoire	43	2011
											Côte d'Ivoire2012	Côte d'Ivoire	57	2012
											Côte d'Ivoire2013	Côte d'Ivoire	71	2013
											Côte d'Ivoire2014	Côte d'Ivoire	82	2014
											Côte d'Ivoire2015	Côte d'Ivoire	84	2015
											Côte d'Ivoire2016	Côte d'Ivoire	83	2016
											Côte d'Ivoire2017	Côte d'Ivoire	87	2017
											Côte d'Ivoire2018	Côte d'Ivoire	86	2018
											Democratic People's Republic of Korea2010	Democratic People's Republic of Korea	0	2010
											Democratic People's Republic of Korea2011	Democratic People's Republic of Korea	0	2011
											Democratic People's Republic of Korea2012	Democratic People's Republic of Korea	0	2012
											Democratic People's Republic of Korea2013	Democratic People's Republic of Korea	0	2013
											Democratic People's Republic of Korea2014	Democratic People's Republic of Korea	0	2014
											Democratic People's Republic of Korea2015	Democratic People's Republic of Korea	0	2015
											Democratic People's Republic of Korea2016	Democratic People's Republic of Korea	0	2016
											Democratic People's Republic of Korea2017	Democratic People's Republic of Korea	0	2017
											Democratic People's Republic of Korea2018	Democratic People's Republic of Korea	0	2018
											Democratic Republic of the Congo2010	Democratic Republic of the Congo	6	2010
											Democratic Republic of the Congo2011	Democratic Republic of the Congo	9	2011
											Democratic Republic of the Congo2012	Democratic Republic of the Congo	9	2012
											Democratic Republic of the Congo2013	Democratic Republic of the Congo	22	2013
											Democratic Republic of the Congo2014	Democratic Republic of the Congo	36	2014
											Democratic Republic of the Congo2015	Democratic Republic of the Congo	43	2015
											Democratic Republic of the Congo2016	Democratic Republic of the Congo	47	2016
											Democratic Republic of the Congo2017	Democratic Republic of the Congo	44	2017
											Democratic Republic of the Congo2018	Democratic Republic of the Congo	36	2018
											Djibouti2010	Djibouti	12	2010
											Djibouti2011	Djibouti	16	2011
											Djibouti2012	Djibouti	17	2012
											Djibouti2013	Djibouti	14	2013
											Djibouti2014	Djibouti	31	2014
											Djibouti2015	Djibouti	42	2015
											Djibouti2016	Djibouti	52	2016
											Djibouti2017	Djibouti	35	2017
											Djibouti2018	Djibouti	46	2018
											Dominican Republic2010	Dominican Republic	54	2010
											Dominican Republic2011	Dominican Republic	81	2011
											Dominican Republic2012	Dominican Republic	100	2012
											Dominican Republic2013	Dominican Republic	83	2013
											Dominican Republic2014	Dominican Republic	98	2014
											Dominican Republic2015	Dominican Republic	87	2015
											Dominican Republic2016	Dominican Republic	94	2016
											Dominican Republic2017	Dominican Republic	89	2017
											Dominican Republic2018	Dominican Republic	89	2018
											Ecuador2010	Ecuador	49	2010
											Ecuador2011	Ecuador	52	2011
											Ecuador2012	Ecuador	55	2012
											Ecuador2013	Ecuador	55	2013
											Ecuador2014	Ecuador	56	2014
											Ecuador2015	Ecuador	56	2015
											Ecuador2016	Ecuador	56	2016
											Ecuador2017	Ecuador	56	2017
											Ecuador2018	Ecuador	57	2018
											Egypt2010	Egypt	12	2010
											Egypt2011	Egypt	6	2011
											Egypt2012	Egypt	7	2012
											Egypt2013	Egypt	24	2013
											Egypt2014	Egypt	17	2014
											Egypt2015	Egypt	14	2015
											Egypt2016	Egypt	19	2016
											Egypt2017	Egypt	17	2017
											Egypt2018	Egypt	15	2018
											El Salvador2010	El Salvador	28	2010
											El Salvador2011	El Salvador	35	2011
											El Salvador2012	El Salvador	50	2012
											El Salvador2013	El Salvador	59	2013
											El Salvador2014	El Salvador	58	2014
											El Salvador2015	El Salvador	56	2015
											El Salvador2016	El Salvador	52	2016
											El Salvador2017	El Salvador	54	2017
											El Salvador2018	El Salvador	47	2018
											Equatorial Guinea2010	Equatorial Guinea	16	2010
											Equatorial Guinea2011	Equatorial Guinea	8	2011
											Equatorial Guinea2012	Equatorial Guinea	13	2012
											Equatorial Guinea2013	Equatorial Guinea	59	2013
											Equatorial Guinea2014	Equatorial Guinea	56	2014
											Equatorial Guinea2015	Equatorial Guinea	44	2015
											Equatorial Guinea2016	Equatorial Guinea	67	2016
											Equatorial Guinea2017	Equatorial Guinea	61	2017
											Equatorial Guinea2018	Equatorial Guinea	49	2018
											Eritrea2010	Eritrea	17	2010
											Eritrea2011	Eritrea	28	2011
											Eritrea2012	Eritrea	48	2012
											Eritrea2013	Eritrea	53	2013
											Eritrea2014	Eritrea	60	2014
											Eritrea2015	Eritrea	50	2015
											Eritrea2016	Eritrea	37	2016
											Eritrea2017	Eritrea	41	2017
											Eritrea2018	Eritrea	46	2018
											Eswatini2010	Eswatini	66	2010
											Eswatini2011	Eswatini	84	2011
											Eswatini2012	Eswatini	84	2012
											Eswatini2013	Eswatini	86	2013
											Eswatini2014	Eswatini	80	2014
											Eswatini2015	Eswatini	87	2015
											Eswatini2016	Eswatini	91	2016
											Eswatini2017	Eswatini	83	2017
											Eswatini2018	Eswatini	97	2018
											Ethiopia2010	Ethiopia	26	2010
											Ethiopia2011	Ethiopia	39	2011
											Ethiopia2012	Ethiopia	61	2012
											Ethiopia2013	Ethiopia	72	2013
											Ethiopia2014	Ethiopia	74	2014
											Ethiopia2015	Ethiopia	81	2015
											Ethiopia2016	Ethiopia	73	2016
											Ethiopia2017	Ethiopia	70	2017
											Ethiopia2018	Ethiopia	87	2018
											France2010	France	100	2010
											France2011	France	100	2011
											France2012	France	100	2012
											France2013	France	100	2013
											France2014	France	100	2014
											France2015	France	100	2015
											France2016	France	100	2016
											France2017	France	100	2017
											France2018	France	100	2018
											Gabon2010	Gabon	22	2010
											Gabon2011	Gabon	29	2011
											Gabon2012	Gabon	36	2012
											Gabon2013	Gabon	46	2013
											Gabon2014	Gabon	46	2014
											Gabon2015	Gabon	55	2015
											Gabon2016	Gabon	67	2016
											Gabon2017	Gabon	62	2017
											Gabon2018	Gabon	67	2018
											Gambia2010	Gambia	59	2010
											Gambia2011	Gambia	79	2011
											Gambia2012	Gambia	99	2012
											Gambia2013	Gambia	65	2013
											Gambia2014	Gambia	63	2014
											Gambia2015	Gambia	74	2015
											Gambia2016	Gambia	63	2016
											Gambia2017	Gambia	60	2017
											Gambia2018	Gambia	56	2018
											Ghana2010	Ghana	37	2010
											Ghana2011	Ghana	50	2011
											Ghana2012	Ghana	55	2012
											Ghana2013	Ghana	44	2013
											Ghana2014	Ghana	51	2014
											Ghana2015	Ghana	48	2015
											Ghana2016	Ghana	61	2016
											Ghana2017	Ghana	67	2017
											Ghana2018	Ghana	73	2018
											Guatemala2010	Guatemala	34	2010
											Guatemala2011	Guatemala	44	2011
											Guatemala2012	Guatemala	33	2012
											Guatemala2013	Guatemala	52	2013
											Guatemala2014	Guatemala	48	2014
											Guatemala2015	Guatemala	30	2015
											Guatemala2016	Guatemala	39	2016
											Guatemala2017	Guatemala	42	2017
											Guatemala2018	Guatemala	53	2018
											Guinea-Bissau2010	Guinea-Bissau	18	2010
											Guinea-Bissau2011	Guinea-Bissau	25	2011
											Guinea-Bissau2012	Guinea-Bissau	38	2012
											Guinea-Bissau2013	Guinea-Bissau	61	2013
											Guinea-Bissau2014	Guinea-Bissau	98	2014
											Guinea-Bissau2015	Guinea-Bissau	82	2015
											Guinea-Bissau2016	Guinea-Bissau	78	2016
											Guinea-Bissau2017	Guinea-Bissau	76	2017
											Guinea-Bissau2018	Guinea-Bissau	56	2018
											Guyana2010	Guyana	37	2010
											Guyana2011	Guyana	49	2011
											Guyana2012	Guyana	55	2012
											Guyana2013	Guyana	76	2013
											Guyana2014	Guyana	64	2014
											Guyana2015	Guyana	74	2015
											Guyana2016	Guyana	73	2016
											Guyana2017	Guyana	63	2017
											Guyana2018	Guyana	78	2018
											Haiti2010	Haiti	37	2010
											Haiti2011	Haiti	61	2011
											Haiti2012	Haiti	80	2012
											Haiti2013	Haiti	86	2013
											Haiti2014	Haiti	74	2014
											Haiti2015	Haiti	76	2015
											Haiti2016	Haiti	72	2016
											Haiti2017	Haiti	76	2017
											Haiti2018	Haiti	84	2018
											Honduras2010	Honduras	71	2010
											Honduras2011	Honduras	71	2011
											Honduras2012	Honduras	77	2012
											Honduras2013	Honduras	70	2013
											Honduras2014	Honduras	67	2014
											Honduras2015	Honduras	61	2015
[truncated: 498 more rows]

## Sheet: HIV Test & Treat - by Area
HIV estimates with uncertainty bounds
[truncated: 1,996 more rows]
[truncated: 61 more columns]

[truncated: 33 more sheets: AntenatCC, VIHspending, Malariaspending, UNAIDS spending, PLHIV num ART, PMTCT num pregnant, 12month retention ART, NumPLHIV, HIV Prevalence, WB_Metadata, WHO _regions, WB_Pop_size, WB_PopKm2, WB_Poprural, WB_GNIpercapita, WB_CHEperCapita, WB_CHEpropGDP, WB_ExtSpending, WB_OOP, WB_VoiceandAccountability …]
